# Supplementary material for: Supply network position, digital transformation and innovation performance: Evidence from listed Chinese manufacturing firms
Source: PLoS One. 2022 Dec 15;17(12):e0279133. doi: 10.1371/journal.pone.0279133 (PMC9754206; doi:10.1371/journal.pone.0279133)
Supplement: S1 Table — (XLSX) [file pone.0279133.s001.xlsx]

## Sheet: Sheet1
year	id	industry	DT	SH	DC	BC	EC	RD	Patent	Lev	Roa	Fixed_as	Share	Grow	Size	ownership	cycle
2014	21	C39	0	0.8	5	0	0	1.5053e+08	35	0.649905	0.011111	0.0968815	44.51	1.38056	1.44504e+10	1	1
2014	30	C36	0	0.875	10	144	0.091036	124683100	28	0.345046	0.092477	0.18929	24.31	1.37481	7271114435	1	3
2014	39	C33	0	0.9	10	55	0.100606	591756000	411	0.689185	0.034564	0.217042	53.52	1.16523	87776181000	1	1
2014	48	C13	0	0.9	10	25	0.030779	2.35689e+07	0	0.695063	0.060601	0.183497	26.36	2.7284	1.98294e+09	0	3
2014	59	C25	0	0.8	5	0	0	6.43469e+07	0	0.725987	-0.042954	0.509679	50.86	1.13612	3.45976e+10	1	1
2014	66	C39	0.169071	0.5	2	0	0	1.73232e+09	24	0.791154	-0.008379	0.0881988	53.92	0.978179	4.05517e+10	1	2
2014	153	C27	0	0.86	10	47	0.423901	30138600	0	0.487414	0.018376	0.273039	11.48	2.15019	2.23753e+09	0	1
2014	157	C35	0	0	1	0	0.066413	1.2042e+09	931	0.56006	0.006697	0.064707	18.53	1.11401	9.3758e+10		1
2014	338	C36	0	0.5	2	0	0	3.35573e+09	529	0.660711	0.048039	0.184528	24.22	1.05956	1.20412e+11	1	2
2014	400	C38	0	0	1	0	0	4.30095e+08	292	0.422345	0.119463	0.0953599	41.02	1.77771	1.07922e+10	1	2
2014	403	C27	0	0.9	10	25	0.030779	1.90851e+07	0	0.615809	0.089572	0.521276	22.61	3.45065	1.19381e+09	0	3
2014	422	C26	0	0.9	10	55	0.030779	73690000	2	0.79884	0.002114	0.506718	16.85	0.979343	3.73746e+10	1	2
2014	488	C22	0	0.9	10	25	0.030779	469826500	11	0.747491	0.007978	0.435478	18.11	0.941878	5.6822e+10	1	1
2014	518	C27	0	0.9	10	25	0.030779	7954600	0	0.117947	-0.011229	0.30759	3.89	7.02699	8.18082e+08		2
2014	530	C34	0	0.88	10	24	0.127653	73570000	0	0.324261	0.037499	0.135659	21.96	1.38471	3.05393e+09	1	3
2014	534	K70	1	0.8	5	0	0.030779	13000000	0	0.532798	0.011831	0.086234	56.17	1.24795	3.48935e+09	0	2
2014	538	C27	0	0.5	2	42	0.078464	158640000	30	0.308801	0.152823	0.101104	41.52	4.33311	1.63413e+10	1	1
2014	547	C39	0.0242316	0.8	5	0	0.030779	68460000	0	0.300708	0.065813	0.0539223	19.05	3.6015	3.4827e+09	0	3
2014	550	C36	0.0463108	0.9	10	25	0.030779	1554000000	96	0.456394	0.108114	0.228464	41.03	1.68868	19496527708	1	2
2014	553	C26	0	0.833	6	5	0.030779	7.95102e+06	9	0.315886	0.167428	0.425596	20.15	2.5745	2.9343e+09	1	2
2014	559	C36	0	0.888	11	100	0.030779	4.26987e+08	22	0.633816	0.065718	0.232115	51.53	2.53745	1.19032e+10	0	1
2014	568	C15	0	0.9	10	25	0.030779	55360000	0	0.256437	0.074108	0.0824924	25.72	2.42653	1.31708e+10	1	2
2014	572	C36	0	0.9	10	25	0.030779	677530000	0	0.39661	0.016679	0.205562	28.8	0.934746	1.61091e+10	0	2
2014	585	C38	0	0.9	10	25	0.030779	172704	0	0.406092	0.012553	0.128917	29.39	5.71254	4.82596e+08	0	1
2014	587	C41	0	0.88	10	79	0.423901	6559400	0	0.508606	0.050694	0.0243465	29.95	2.16245	2.8597e+09	0	1
2014	589	C29	0	0.9	10	25	0.030779	170973500	26	0.612106	0.017161	0.316773	25.2	1.09208	9.73039e+09	1	1
2014	590	C27	0.0002511	0.9	10	25	0.030779	4.36598e+06	2	0.686265	-0.146161	0.236969	18.61	6.73882	5.86821e+08	1	1
2014	595	C34	0	0.9	10	25	0.030779	13057800	14	0.720412	0.019681	0.224538	29.97	2.43831	1.04603e+09	0	1
2014	612	C32	0	0.893	10	44	0.024623	963890	0	0.48312	0.03897	0.349084	17.56	1.646	9.14689e+09		1
2014	622	C35	0	0.9	10	25	0.030779	928279	0	0.405503	-0.107113	0.0997153	17.99	4.78998	3.73925e+08	0	2
2014	625	C36	0.0233881	0	1	0	0.006156	2012000000	494	0.63472	0.107882	0.209013	39.11	1.64194	6.96874e+10	1	3
2014	630	C32	0	0.667	3	0	0	1605250000	11	0.666115	0.007188	0.323175	39.55	1.2207	4.69272e+10	1	1
2014	635	C26	0	0.9	10	55	0.030779	4.55566e+06	0	0.106284	0.016885	0.808104	51.25	1.19366	3.09714e+09	1	2
2014	637	C25	0	0.88	10	29	0.148233	115850000	0	0.261497	0.09276	0.342425	29.5	2.39594	1.21234e+09	0	2
2014	639	C13	0	0.9	10	25	0.030779	60036200	0	0.344343	0.063182	0.329823	41.96	1.98492	1.85961e+09	0	1
2014	650	C27	0	0.8	5	0	0.030779	1.66028e+07	0	0.167517	0.124698	0.198506	25.11	3.11177	2.5971e+09	0	2
2014	661	C27	0	0.9	10	25	0.030779	146579500	0	0.350592	0.141091	0.224793	22.28	3.96695	3.14842e+09	1	2
2014	670	C39	0	0.88	10	24	0.127653	7.52401e+07	0	0.290102	0.006418	0.00796997	25.92	6.6382	7.61111e+08	0	3
2014	677	C28	0	0.88	10	24	0.127653	33940000	7	0.811452	-0.142594	0.617589	29.77	2.68386	3.01284e+09	1	2
2014	678	C34	0	0.9	10	55	0.030779	48589000	18	0.509652	0.003434	0.353968	29.83	1.5382	2.24202e+09	1	1
2014	680	C35	0.0727297	0.88	10	24	0.127653	260246400	93	0.597773	-0.002488	0.214093	27.62	1.33352	1.12108e+10	1	3
2014	683	C26	0	0.9	10	25	0.030779	1.38407e+07	0	0.562241	0.014168	0.519603	36.49	0.953285	1.953e+10	0	1
2014	698	C25	0	0.9	10	25	0.030779	4.43315e+07	5	0.588404	0.002186	0.536101	33.08	1.03276	7.54079e+09	1	1
2014	707	C26	0	0.8	5	0	0	1.11163e+08	3	0.853113	0.000333	0.351411	25.11	1.09106	1.00459e+10	1	2
2014	709	C31	0	0.857	12	78	1	1.74294e+09	31	0.734403	0.00421	0.464021	42.48	0.987115	1.70368e+11	1	2
2014	726	C17	0	0	1	0	0	289005300	33	0.186753	0.113516	0.571516	14.69	1.32689	8.62767e+09	0	2
2014	737	C26	0	0.9	10	30	0.04283	5.41154e+06	9	0.887481	0.016316	0.339146	25.69	1.77647	3.05541e+09	1	3
2014	738	C37	0	0.9	10	25	0.030779	5.75108e+07	0	0.281929	0.029041	0.241164	23.34	3.18909	6.51408e+09	1	2
2014	748	C39	0	0.9	10	24.5	0.030779	128312500	78	0.4011	0.024345	0.0545134	20.17	4.07364	4.02937e+09	1	1
2014	751	C32	0	0.9	10	150	0.030779	1.88504e+06	2	0.424323	0.0267	0.277025	23.59	2.96558	3.3287e+09	1	2
2014	756	C27	0.0070999	0.9	10	25	0.030779	84830000	12	0.549634	0.016097	0.465459	35.08	1.27432	4.24515e+09	1	2
2014	761	C31	0	0.9	10	55	0.030779	2550780000	57	0.67792	0.006404	0.348669	81.77	0.984227	4.91706e+10	1	1
2014	768	C37	0	0.8	5	0	0.030779	1.86413e+08	0	0.620594	0.011033	0.147971	40	1.96709	3.40469e+10	1	2
2014	778	C33	0	0.88	10	24	0.127653	935816700	169	0.667699	0.01045	0.316354	45.38	1.0903	5.32754e+10	1	2
2014	792	C26	0	0.833	6	72	0.112658	5.49552e+06	28	0.716052	0.019608	0.275848	30.99	1.15144	6.78993e+10	1	1
2014	795	C30	0	0.8	5	0	0.030779	20420700	0	0.572082	0.005906	0.160667	25.53	2.12865	1.82521e+09	0	3
2014	799	C15	0	0.889	9	20	0.030779	452050	2	0.200932	-0.049201	0.206464	31	2.00865	2.10692e+09	1	2
2014	800	C36	0	0.918	14	239	0.556317	512000000	0	0.584147	0.006553	0.284011	53.03	1.66122	2.09149e+10	1	2
2014	812	C23	0	0.9	10	25	0.030779	5133700	0	0.38732	0.05666	0.299736	16.61	2.09951	1.76346e+09	0	1
2014	818	C26	0	0.9	10	25	0.030779	3540000	2	0.238306	0.033063	0.54847	39.14	1.33903	2.66879e+09	0	2
2014	819	C25	0	0.88	10	24	0.127653	976600	0	0.135365	0.047015	0.274925	23.46	5.04616	7.76049e+08	1	1
2014	821	C35	0	0.9	10	25	0.030779	3.19721e+07	29	0.394635	0.011322	0.285261	25.79	2.12137	1.93932e+09	0	1
2014	825	C31	0	0.903	11	80	0.030779	2.2941e+09	313	0.659902	0.003638	0.566295	64.24	1.05331	7.63058e+10	1	2
2014	836	C38	0	0.88	10	24	0.127653	1.09611e+07	7	0.623431	-0.081723	0.246619	23.03	1.64957	2.28319e+09	0	2
2014	848	C15	0	0.8	5	0	0.030779	14420900	0	0.276183	0.243193	0.138925	40.68	6.23671	1.85079e+09	0	2
2014	850	C17	0	0.86	10	23	0.29286	49103600	52	0.40699	0.053456	0.317499	46.4	1.49064	6.67771e+09	1	3
2014	852	C35	0.0581461	0.8	5	0	0	6.80078e+07	16	0.465307	0.027062	0.312364	67.5	2.00762	2.2954e+09	1	2
2014	856	C35	0	0.9	10	25	0.030779	13740000	3	0.783297	-0.033472	0.0907122	29.9	1.28956	2.44352e+09	1	1
2014	859	C29	0	0.8	5	0	0.030779	47605100	31	0.275241	0.003259	0.333715	23.76	1.74544	1.91663e+09	1	1
2014	869	C15	0.0659386	0.9	10	25	0.030779	13230000	0	0.214204	0.109704	0.28418	50.4	2.51364	8912232640	0	2
2014	876	C13	0	0.9	10	25	0.030779	65041800	3	0.344664	0.078243	0.189154	29.41	1.18096	3.34012e+10	0	2
2014	878	C32	0	0.9	10	55	0.030779	9.20811e+06	9	0.726197	0.005195	0.320984	48.17	1.53944	2.48708e+10	1	2
2014	880	C34	0	0	1	0	0.006156	9.53206e+07	11	0.643916	0.0132	0.375502	30.59	1.2625	3.53317e+09	1	1
2014	890	C33	0	0	1	0	0	1.11382e+07	3	0.634225	0.003662	0.219649	21.07	1.5446	3.11054e+09	0	2
2014	898	C31	0.0009625	0.8	5	150	0.066413	2079000000	640	0.472062	0.010121	0.50522	67.29	0.965535	91291000000	1	1
2014	902	C26	0	0.9	10	90	0.162379	105572337	13	0.43712	0.113489	0.372169	48.24	1.54172	5.18612e+09	0	2
2014	903	C34	0	0.9	10	55	0.030779	114448300	21	0.449199	0.024098	0.288213	33.55	1.24756	6.42922e+09	1	1
2014	908	C34	0	0.9	10	25	0.030779	6.19545e+07	0	0.480595	0.134506	0.140249	19.83	2.90256	1.9138e+09	0	1
2014	910	C20	0	0.9	10	25	0.030779	205820000	23	0.623737	0.033455	0.236063	47.65	1.08302	8.18892e+09	0	2
2014	911	C13	0	0.8	5	0	0	3900000	4	0.734643	-0.060877	0.311891	47.71	1.30957	4.50706e+09	1	3
2014	912	C26	0	0.9	10	25	0.030779	1.84683e+07	6	0.907888	-0.106661	0.362513	39.33	1.09824	1.26434e+10	1	1
2014	913	C37	0	0.9	10	25	0.030779	1.282e+08	35	0.42321	-0.060842	0.233738	41.45	1.18192	3.63426e+09	1	3
2014	915	C27	0	0.9	10	25	0.030779	4.93936e+07	5	0.241689	0.197621	0.223921	22.29	2.63802	1.95467e+09	1	2
2014	920	C37	0	0.857	7	12	0.024623	1.0244e+08	11	0.30574	0.153596	0.0526501	42.64	5.11869	1.5721e+09	1	2
2014	922	C38	0	0.909	11	121	0.100606	6.40201e+07	0	0.44218	-0.009028	0.165109	22.01	1.70901	3.79843e+09	1	1
2014	925	C35	0	0.9	10	25	0.030779	109297800	47	0.738767	0.003543	0.0741642	21.93	2.54125	3.55498e+09	1	2
2014	930	C26	0	0.9	10	120	0.030779	9.32425e+07	14	0.547832	0.004602	0.603691	20.74	1.66339	6.8642e+09	1	2
2014	933	C32	0	0.88	10	24	0.127653	146000000	1	0.796247	-0.008065	0.381879	23.68	1.01887	5.11355e+10	1	1
2014	938	C39	0	0.9	10	25	0.030779	65515400	1	0.550677	0.03688	0.0108743	25	1.83614	4.66992e+09	1	1
2014	949	C28	0	0.909	11	55	0.030779	86980000	4	0.460909	0.020266	0.478237	33.35	1.38657	4.46853e+09	1	1
2014	957	C36	0	0.9	10	115	0.240261	1.14424e+08	52	0.746473	0.068269	0.22002	21.72	1.50535	4.22696e+09	1	1
2014	977	C39	0	0.9	10	25	0.030779	399948900	1136	0.6074	0.056955	0.0264092	42.59	3.62495	5.94855e+09	1	1
2014	985	C26	0	0.9	10	60	0.112658	9.70783e+06	0	0.20966	0.021915	0.649262	39.34	3.23898	6.35076e+08	1	2
2014	989	C27	0	0.9	10	25	0.030779	35115300	22	0.251309	0.114428	0.360883	40.35	2.6675	2.14934e+09	0	3
2014	990	C26	0	0.88	10	24	0.127653	26737200	0	0.402611	0.019593	0.26377	38.01	1.86651	3.92086e+09	1	1
2014	995	C15	0.0054652	0.9	10	25	0.030779	561200	0	0.762784	-0.079244	0.239646	19.6	5.19622	4.95789e+08	0	1
2014	1696	C37	0	0.9	10	25	0.030779	7.18671e+07	0	0.363326	0.073377	0.101066	20.1	1.72839	5.79182e+09	0	1
2014	2002	C26	0	0.9	10	25	0.030779	1.89048e+07	0	0.709393	0.035587	0.374297	41.69	1.23028	9.74902e+09	0	1
2014	2007	C27	0	0.8	5	0	0.030779	5.60795e+07	3	0.035467	0.142884	0.20541	17.67	5.14226	3.76964e+09	0	2
2014	2023	C37	0	0.8	5	0	0.030779	29197100	4	0.41691	0.05037	0.257109	18.99	2.56204	2.95201e+09	0	1
2014	2030	C27	0	0.9	10	25	0.030779	1.10392e+08	3	0.424825	0.099749	0.139982	20.17	7.08826	1.59019e+09	1	1
2014	2034	C17	0	0	1	0	0.206183	2.77913e+07	130	0.582913	-0.03597	0.483317	33.76	1.58352	1.26434e+09	0	2
2014	2035	C38	0	0.9	10	25	0.030779	1.28365e+08	88	0.430705	0.109992	0.233214	20.76	1.88386	2.63821e+09	0	2
2014	2036	C18	0	0.88	10	74	0.333458	3.64167e+06	0	0.136371	0.016748	0.263387	30.08	2.42938	9.12072e+08	0	1
2014	2043	C20	0	0.9	10	25	0.030779	21462100	17	0.242352	0.039968	0.188888	33.27	2.59681	1.0874e+09	0	1
2014	2048	C36	0	0.88	10	126	0.466949	1.95438e+08	0	0.435189	0.084008	0.182225	16.97	1.27905	8.59351e+09	0	1
2014	2052	C39	0	0.9	10	25	0.030779	1.84085e+08	105	0.708549	-0.130764	0.121815	24.03	2.35722	2.98597e+09	0	2
2014	2064	C28	0	0	1	0	0.066413	7.73199e+07	27	0.291169	0.092646	0.211085	29.66	2.04567	4.43268e+09	0	1
2014	2068	C26	0	0	1	0	0	244231600	0	0.779175	0.015027	0.415367	43.44	1.39485	6.78632e+09	1	2
2014	2078	C22	0	0.917	12	85	0.030779	4.22498e+08	11	0.642497	0.033569	0.475567	65.16	1.18511	1.62933e+10	0	2
2014	2083	C17	0	0.9	10	25	0.030779	123856900	3	0.643289	0.009668	0.381226	24.65	1.2038	7.77183e+09	0	1
2014	2085	C36	0	0.8	5	0	0.030779	2.15046e+08	12	0.524391	0.104605	0.213494	53.38	2.49339	5.06214e+09	0	1
2014	2087	C17	0	0.9	10	25	0.030779	70782100	8	0.656238	0.014814	0.387157	33	1.10541	5.58866e+09	1	1
2014	2089	C39	0	0.9	10	25	0.030779	7.49955e+07	8	0.471391	0.041525	0.187758	18.05	2.11422	3.53954e+09	0	1
2014	2090	C38	0.239209	0.9	10	25	0.030779	100929400	3	0.514986	0.070039	0.109128	46.63	2.20805	1.6494e+09	0	3
2014	2092	C26	0	0.9	10	25	0.030779	1.52695e+08	35	0.677649	0.01063	0.645713	24.49	1.01553	3.17141e+10	1	1
2014	2094	C26	0	0.9	10	25	0.030779	1.94589e+07	104	0.484528	0.040073	0.142354	27.03	3.33198	1.22754e+09	0	1
2014	2096	C26	0	0.9	10	50	0.091036	59110000	1	0.320496	0.07089	0.297222	46.62	1.48054	3.09478e+09	1	1
2014	2100	C13	0	0.9	10	25	0.030779	74760600	5	0.378942	0.066965	0.358747	33.75	1.97222	3.0111e+09	1	2
2014	2102	C30	0	0.9	10	25	0.030779	5.63874e+06	68	0.538907	0.000717	0.158225	15.02	1.43065	4.46243e+09	0	1
2014	2114	C32	0	0.9	10	25	0.030779	1.66474e+06	1	0.483068	0.01494	0.31547	35.9	1.61993	1.56125e+09	1	2
2014	2125	C26	0	0.9	10	25	0.030779	13262900	0	0.796821	-0.039022	0.233481	46.76	1.729	1.54475e+09	1	1
2014	2150	C33	0	0	1	0	0	1.19906e+07	3	0.337644	0.067979	0.305065	41.9	2.5935	8.93533e+08	0	2
2014	2170	C26	0	0	1	0	0.11415	76963100	35	0.488893	0.05981	0.103922	28.3	2.43611	3.13339e+09	0	1
2014	2176	C38	0	0.9	10	25	0.030779	21159400	9	0.125252	0.019093	0.204244	23.44	2.98557	2.2923e+09	0	1
2014	2182	C32	0	0.8	5	0	0.030779	6.41422e+07	5	0.593255	0.006683	0.422799	30.01	1.5955	2.7194e+09	0	2
2014	2193	C17	0	0.9	10	25	0.030779	1.9035e+07	9	0.640709	-0.000961	0.246647	26.29	1.48658	1.86642e+09	0	2
2014	2196	C35	0	0.9	10	25	0.030779	2.19845e+07	17	0.357469	0.008011	0.220867	17.37	1.70555	1.27157e+09	0	1
2014	2215	C26	0	0.8	5	0	0.030779	7.80418e+07	45	0.379692	0.076781	0.0991196	29.63	2.30534	2.52623e+09	0	2
2014	2237	C32	0	0.9	10	200	0.030779	464639200	5	0.680283	0.021223	0.256485	35.5	1.29716	1.12182e+10	0	2
2014	2260	C38	0	0.88	10	24	0.127653	155587800	28	0.485281	0.050152	0.157352	24.66	5.21487	6.92661e+08	0	1
2014	2265	C36	0	0.9	10	25	0.030779	16170000	5	0.326679	0.010594	0.301564	48.39	4.10262	7.79216e+08	1	2
2014	2272	C34	0.0314094	0.9	10	25	0.030779	1.57051e+07	0	0.352765	0.005623	0.287011	21.01	1.65297	1.88641e+09	0	2
2014	2281	C39	0	0	1	0	0	2.41562e+08	51	0.337179	0.040195	0.168069	46.81	2.15708	3.58577e+09	1	1
2014	2282	C34	0	0.8	5	0	0.030779	2.52434e+07	8	0.212732	0.030183	0.281807	13.77	2.57185	1.01363e+09	0	3
2014	2286	C13	0	0.9	10	55	0.030779	32593500	22	0.179435	0.012906	0.33079	25.01	1.60355	1.76495e+09	0	2
2014	2290	C38	0	0.8	5	0	0.030779	4.52959e+07	20	0.411572	-0.085658	0.143468	39.68	1.68553	1.42688e+09	0	1
2014	2296	C39	0	0.9	10	25	0.030779	43828500	7	0.280007	0.052041	0.046093	14.61	2.9233	1.92766e+09	0	1
2014	2300	C38	0	0.9	10	25	0.030779	144088200	6	0.543361	0.063016	0.313433	22.25	1.70733	2.77792e+09	0	2
2014	2302	C30	0	0.9	10	25	0.030779	138575500	11	0.629903	0.033618	0.234672	36.18	1.18272	1.08729e+10	1	1
2014	2312	C39	0	0.9	10	54.5	0.030779	5.78606e+07	22	0.424074	0.033249	0.172682	36.16	3.14293	2.85893e+09	0	1
2014	2318	C33	0.0041883	0	1	0	0	84452000	14	0.29147	0.053173	0.363072	39.32	3.05731	3.52092e+09	0	1
2014	2338	C40	0	0.9	10	25	0.030779	29115600	0	0.144813	0.071018	0.225383	44.87	5.717	9.64046e+08	1	2
2014	2342	C33	0	0.9	10	50	0.030779	6.98652e+07	19	0.410612	0.007979	0.370379	20.03	1.70409	4.04124e+09	0	3
2014	2348	C24	0	0.9	10	25	0.030779	13939200	4	0.009063	0.038395	0.0879287	20.48	2.69687	1.1928e+09	0	2
2014	2360	C26	0	0.9	10	25	0.030779	7.96319e+06	4	0.253755	0.100663	0.19729	23.08	1.75552	1.36614e+09	0	1
2014	2366	C34	0	0.9	10	25	0.030779	30497000	0	0.202181	0.038358	0.17021	15.59	3.86417	9.18958e+08	0	3
2014	2381	C29	0	0.9	10	25	0.030779	3.41831e+07	11	0.21046	0.088678	0.293063	24.36	1.71432	1.51072e+09	0	2
2014	2386	C26	0	0	1	0	0	1.38053e+07	15	0.709729	0.002577	0.451377	17.52	1.00781	1.50973e+10	1	3
2014	2390	C27	0	0.9	10	25	0.030779	5.00914e+06	21	0.529435	0.029456	0.138187	34.17	1.6675	5223300811	0	1
2014	2404	C18	0	0.9	10	25	0.030779	21007400	0	0.317083	0.045075	0.196851	22.47	1.49184	1.98539e+09	0	1
2014	2422	C27	0	0.9	10	25	0.030779	388730000	220	0.482599	0.046441	0.281126	26.12	1.2327	21202835316	0	1
2014	2433	C27	0	0.9	10	25	0.030779	20418000	11	0.159962	0.042814	0.161563	28.22	1.73624	4.49331e+09	0	1
2014	2434	C36	0	0.9	10	50	0.030779	5.22195e+07	32	0.443873	0.048947	0.143401	33.08	1.75276	4.06179e+09	0	1
2014	2444	C33	0	0.9	10	25	0.030779	64799400	141	0.272365	0.089469	0.111163	48.22	2.17734	5.42705e+09	0	1
2014	2451	C38	0	0.9	10	75	0.030779	1.4575e+07	8	0.569306	0.01948	0.115602	61.61	1.72646	1.58023e+09	0	1
2014	2457	C30	0	0.9	10	25	0.030779	2.13948e+07	4	0.222291	0.02741	0.169106	20.33	1.59572	2.24571e+09	0	2
2014	2469	M74	0	0.9	10	25	0.030779	2.826e+07	6	0.244687	0.106068	0.0859417	23.22	2.80162	1.54282e+09	0	2
2014	2471	C38	0.0051355	0.9	10	25	0.030779	1.65173e+08	10	0.633757	0.024662	0.112342	37.08	1.5205	6.08651e+09	0	1
2014	2473	C38	0	0.9	10	25	0.030779	5.67271e+06	0	0.111356	-0.022782	0.310979	38.25	9.499	4.43136e+08	0	2
2014	2476	C26	0	0.88	10	24	0.127653	2.09499e+07	10	0.168455	0.035386	0.264836	44.17	3.66734	1.36585e+09	0	3
2014	2486	C18	0	0.9	10	25	0.030779	2.6827e+07	21	0.367307	0.014171	0.272001	22.56	2.43135	1.65978e+09	0	1
2014	2488	C36	0	0.8	5	0	0.100606	38272500	33	0.541811	0.017637	0.257346	16.59	1.56767	3.52672e+09	0	1
2014	2490	C35	0	0.9	10	25	0.030779	8.19582e+07	13	0.545	0.002359	0.302385	33.29	1.24306	6.0445e+09	0	1
2014	2493	C28	0	0.9	10	50	0.030779	1.48399e+08	0	0.716301	-0.019561	0.331511	76.44	1.14307	3.06684e+10	0	2
2014	2494	C19	0	0.9	10	25	0.030779	1.87583e+07	0	0.340398	0.044864	0.141129	35.81	1.24982	2.14033e+09	0	1
2014	2497	C26	0	0.88	10	24	0.127653	47338700	3	0.187932	0.085518	0.205451	18.39	1.90085	2.91094e+09	0	2
2014	2498	C38	0	0.9	10	75	0.148812	162660000	14	0.283909	0.04041	0.082789	85.04	1.76086	5.89143e+09	0	1
2014	2508	C38	0	0.9	10	25	0.030779	1.13691e+08	54	0.315632	0.156569	0.087352	50.38	3.14651	3.62583e+09	0	2
2014	2513	C26	0	0.8	5	0	0.091036	2.26709e+07	3	0.559954	-0.014348	0.593666	30.93	1.46347	2.61116e+09	0	1
2014	2521	C22	0	0.889	9	20	0.030779	7.4628e+07	0	0.362879	0.067752	0.238978	25.59	1.34971	4.02757e+09	0	1
2014	2523	C34	0	0.9	10	25	0.030779	3.53626e+07	0	0.2168	0.008944	0.194429	22.32	1.5148	1.45327e+09	1	3
2014	2533	C38	0	0	1	0	0	106920100	2	0.253994	0.046387	0.173601	20.81	1.45509	2.86626e+09	0	1
2014	2538	C26	0	0.9	10	25	0.030779	78480000	9	0.4772	0.042631	0.254978	42.3	1.7794	3.37942e+09	0	1
2014	2539	C26	0	0.9	10	55	0.100606	9.69664e+06	0	0.62507	0.028015	0.428632	44.5	1.20065	6.67558e+09	0	1
2014	2545	C33	0	0	1	0	0.066413	4.32278e+07	18	0.285131	0.013345	0.0998151	52.45	1.12146	4.01594e+09	0	2
2014	2552	C34	0	0.8	5	0	0.030779	9871800	12	0.109465	0.015674	0.477426	43.5	2.42214	9.09351e+08	0	2
2014	2560	C38	0	0.9	10	25	0.030779	1.11784e+07	5	0.184105	0.034319	0.0997336	24.54	1.1914	1.96718e+09	0	1
2014	2565	C22	0	0.9	10	25	0.030779	4.55755e+07	7	0.439794	-0.014597	0.194217	45.56	2.1453	3.28275e+09	0	1
2014	2574	C41	0	0.9	10	110	0.332081	8.54323e+06	2	0.390445	0.039864	0.0185458	29.96	1.47128	5.00236e+09	0	1
2014	2575	C24	0	0.9	10	25	0.030779	1.45882e+07	27	0.085282	0.015055	0.424963	59.79	3.31316	9.87413e+08	0	1
2014	2576	C38	0	0.9	10	25	0.030779	2.52325e+07	44	0.249911	-0.014553	0.255024	32.01	2.34338	1.13798e+09	0	3
2014	2591	C26	0	0.9	10	25	0.030779	8.34708e+06	2	0.167785	0.005799	0.132442	34.17	2.00349	9.29889e+08	0	1
2014	2596	C30	0	0.875	8	15	0.018467	12592600	0	0.379452	0.010844	0.242962	18.31	1.45904	2.08796e+09	0	2
2014	2597	C26	0	0.9	10	25	0.030779	63346500	38	0.366595	0.04092	0.387984	50.57	1.50467	3.37114e+09	0	1
2014	2598	C34	0.0097843	0.9	10	110	0.2086	2.41367e+07	23	0.263809	0.076554	0.232292	29.81	2.67981	9.93377e+08	1	3
2014	2600	C39	0	0.8	5	0	0	3.67506e+07	0	0.490284	-0.001273	0.295295	34.07	1.44151	2.75201e+09	0	1
2014	2604	C13	0	0.9	10	25	0.030779	26650000	18	0.318253	0.031196	0.206568	17.85	1.73246	2.71693e+09	0	1
2014	2605	C24	0	0.833	6	0	0.097191	4.09303e+06	3	0.334607	0.084908	0.147049	18.72	3.72722	1.45094e+09	0	1
2014	2606	C38	0	0.9	10	25	0.030779	20891100	0	0.428603	0.018758	0.349813	32	2.00615	1.32598e+09	0	2
2014	2612	C18	0.155307	0.9	10	25	0.030779	60613100	0	0.221686	0.041825	0.123096	50.79	1.38471	2.89836e+09	0	3
2014	2613	C35	0	0.9	10	25	0.030779	5.89376e+07	18	0.200063	0.011363	0.273004	54.92	1.52931	1.94121e+09	0	2
2014	2614	C35	0	0.9	10	25	0.030779	1.11986e+08	66	0.343312	0.041729	0.164731	28.59	1.37952	3.3237e+09	0	2
2014	2622	C38	0	0.9	10	25	0.030779	8.95492e+06	3	0.132082	0.033627	0.0785677	33.66	2.46119	1.40521e+09	0	1
2014	2625	C36	0.0178228	0.9	10	25	0.030779	1.22043e+07	40	0.254754	0.061548	0.214481	24.3	2.57101	6.35884e+08	0	1
2014	2633	C34	0	0.9	10	55	0.030779	1.59827e+07	12	0.451744	-0.040166	0.282356	37.5	2.22692	9.38216e+08	0	1
2014	2637	C26	0	0.5	2	6	0.006156	58517900	19	0.371715	0.032937	0.344162	11.57	1.59835	1.76658e+09	0	1
2014	2643	C26	0	0.8	5	0	0.030779	87964500	18	0.129946	0.060547	0.39135	27.1	2.75466	1.59972e+09	1	2
2014	2651	C35	0	0.9	10	25	0.030779	2.77006e+07	16	0.194529	0.112036	0.0943032	36.21	1.4781	2.32766e+09	0	2
2014	2656	C18	0	0.9	10	25	0.030779	19722000	18	0.358549	0.006166	0.0420325	39.75	1.25513	2.03286e+09	0	2
2014	2661	C14	0	0	1	0	0.006156	50280000	11	0.282488	0.062284	0.364116	59.37	1.55587	1.05427e+09	0	2
2014	2662	C36	0	0.9	10	25	0.030779	4.80403e+07	0	0.142354	0.087815	0.200769	30	1.20058	4.87735e+09	0	2
2014	2664	C36	0	0.9	10	50	0.091036	4.91426e+07	12	0.282047	0.098709	0.176427	40.7	1.83519	1.86415e+09	0	2
2014	2667	C35	0	0.9	10	55	0.100606	13329800	9	0.141606	0.052971	0.121962	30.01	1.69885	8.83951e+08	0	2
2014	2671	C30	0	0.9	10	55	0.100606	39486700	5	0.365886	0.068995	0.226983	26	1.48665	2.38757e+09	0	1
2014	2686	C34	0	0.9	10	25	0.030779	2.2561e+07	12	0.274612	0.078127	0.164555	18.75	1.55412	1.16604e+09	0	2
2014	2687	C18	0	0.9	10	25	0.030779	2.67284e+07	1	0.2626	0.058422	0.329166	26.52	1.30818	1.38038e+09	0	2
2014	2691	C35	0	0.9	10	85	0.030779	1.92337e+07	1	0.11018	0.040498	0.0779011	64.5	1.79734	9.25901e+08	0	3
2014	2694	C29	0	0.9	10	55	0.100606	55140500	21	0.551783	0.007841	0.306287	41.21	1.27644	2.39257e+09	0	1
2014	2695	C13	0	0.8	5	0	0.030779	2.88715e+07	1	0.073802	0.061644	0.172057	50.91	1.44493	1.59999e+09	0	2
2014	2703	C36	0.0132602	0.9	10	25	0.030779	3.38412e+07	0	0.313629	0.017362	0.213789	52.36	1.15267	2.10107e+09	0	1
2014	2716	C32	0	0.88	10	24	0.127653	82360000	17	0.670198	0.020795	0.118901	33.6	1.167	5.64004e+09	0	1
2014	2721	C41	0.328365	0.9	10	80	0.262254	14120800	0	0.702411	0.025713	0.102556	30.63	1.2388	3.05322e+09	0	1
2014	2723	C38	0	0.9	10	25	0.030779	2.08807e+07	101	0.230776	0.050695	0.40282	54.63	1.56518	8.06288e+08	0	1
2014	2738	M74	0	0.9	10	25	0.030779	9561400	8	0.220837	0.050365	0.222574	33.44	1.25575	7.9837e+08	0	1
2014	300013	G59	0	0	1	0	0.066413	3.00377e+06	0	0.465027	0.012669	0.252935	22.73	3.17262	6.82081e+08	0	2
2014	300218	C29	0	0	1	0	0	7.24409e+07	37	0.440827	0.033547	0.461602	22.02	1.4599	1.75686e+09	0	1
2014	300283	C38	0	0	1	0	0	3.15286e+07	2	0.358777	0.025941	0.223975	63.53	1.51053	8.89436e+08	0	1
2014	300341	C38	0	0	1	0	0	1.42036e+07	19	0.11438	0.060787	0.198402	59.66	2.10983	6.18633e+08	0	2
2014	600006	C36	0.0452255	0.909	11	85	0.167019	5.95037e+08	75	0.592964	0.009066	0.168251	60.1	1.20513	1.94393e+10	1	3
2014	600063	C28	0	0.9	10	55	0.100606	1.10235e+08	5	0.49406	0.025234	0.48641	30.1956	1.45944	7.29237e+09	1	2
2014	600073	C14	0.0015533	0.8	5	0	0	70623800	11	0.500862	0.01144	0.198622	31.82	1.77601	6.35721e+09	1	1
2014	600081	C36	0.0195521	0.8	5	0	0.030779	1.81443e+08	20	0.659305	0.089919	0.22837	65	1.66281	4.24329e+09	1	3
2014	600096	C26	0.0108122	0.9	10	25	0.030779	2.07028e+08	31	0.900997	-0.040235	0.278094	53.83	1.04628	6.85091e+10	1	1
2014	600100	C39	0.0992806	0	1	0	0.124317	1289598531	12	0.691021	0.024402	0.114172	21.6	1.19524	4.9725e+10	1	1
2014	600112	C38	0.0083115	0.9	10	25	0.030779	2.28275e+07	0	0.518632	0.006042	0.118888	20.31	2.68816	2.63342e+09	0	3
2014	600114	C33	0	0.9	10	25	0.030779	6.82994e+07	21	0.271255	0.062704	0.430159	25.92	1.73756	2.09111e+09	0	1
2014	600126	C31	0	0.9	10	25	0.030779	7.59936e+07	0	0.483287	0.003434	0.291776	65.07	1.21259	7.02852e+09	1	2
2014	600129	C27	0.0042503	0.9	10	60	0.112162	2.30782e+07	0	0.845494	-0.025502	0.159823	38.81	1.54569	1.03523e+10	1	3
2014	600141	C26	0.0154786	0.5	2	6	0.006156	8.19447e+07	30	0.690727	0.02743	0.501838	24.4	1.07828	1.96618e+10	1	1
2014	600143	C29	0.0021042	0	1	0	0	6.30631e+08	95	0.405166	0.035118	0.195421	17.63	1.68907	1.37381e+10	0	2
2014	600166	C36	0.0452977	0	1	0	0.066413	1.89474e+09	1842	0.551924	0.013218	0.281188	32.93	1.05315	3.46975e+10	1	1
2014	600172	C30	0	0	1	0	0	5.36978e+07	20	0.515104	0.045004	0.494599	25.34	1.3232	4.9684e+09	0	1
2014	600186	C14	0	0.8	5	0	0	3188500	0	0.788089	0.006263	0.196508	11.9	2.55661	2.63626e+09	0	3
2014	600206	C32	0	0.9	10	80	0.262254	149567100	0	0.08226	0.022189	0.110385	46.91	2.11808	3132818540	1	3
2014	600210	C29	0.0163285	0.9	10	55	0.100606	1.36715e+08	1	0.63716	0.016145	0.3646	22.99	1.30926	1.07953e+10	0	1
2014	600219	C32	0	0	1	0	0	5.01835e+08	11	0.374761	0.031372	0.373874	43.02	0.924259	3.1714e+10	0	1
2014	600220	C17	0.0009538	0.8	5	0	0	1.64483e+07	72	0.50469	0.023578	0.508724	8.448	2.29846	3.87732e+09	0	1
2014	600227	C26	0.0119331	0.9	10	25	0.030779	4553860	6	0.58189	-0.078049	0.69336	28.62	1.38112	7.22992e+09	0	3
2014	600232	C17	0	0.9	10	25	0.030779	23895062	2	0.338333	0.015067	0.210584	46.87	1.56577	1.8066e+09	0	2
2014	600243	C34	0.0091697	0.8	5	0	0	3.41825e+07	0	0.646799	-0.001735	0.162509	21.11	1.41435	2339038380	1	2
2014	600251	C13	0.02464	0.889	9	20	0.030779	294667	1	0.440978	0.048988	0.263232	40.89	2.29291	3.65555e+09	1	3
2014	600252	C27	0	0.9	10	25	0.030779	7.74184e+07	0	0.262688	0.198659	0.0991567	22.522	2.53042	8.02622e+09	0	3
2014	600255	C32	0.0045605	0.9	10	55	0.100606	6.55364e+07	8	0.399386	0.010207	0.169339	20.66	2.60965	3.48088e+09	0	2
2014	600260	S90	0	0.9	10	25	0.030779	35000000	0	0.668039	0.00917	0.172283	22.32	1.48264	5.59636e+09	0	3
2014	600268	C38	0.159718	0.8	5	0	0	2.46382e+08	25	0.739579	-0.026681	0.146402	51.09	1.18901	1.03889e+10	1	2
2014	600273	C17	0.0017427	0.8	5	0	0	1.07137e+08	1	0.426519	0.116229	0.520657	43.58	1.42405	5.00781e+09	0	1
2014	600300	C15	0.001016	0.9	10	25	0.030779	6.30023e+06	4	0.554998	0.02379	0.273584	31.87	1.68887	7.52045e+09	0	1
2014	600309	C26	0.0447389	0	1	0	0.13624	7.00206e+08	48	0.680572	0.07736	0.365327	50.5	1.81289	4.15921e+10	1	1
2014	600351	C27	0.0137153	0.8	5	0	0	7.73452e+07	6	0.428606	0.051839	0.517021	21.52	2.21227	3.185e+09	0	2
2014	600360	C39	0.011509	0.8	5	0	0	7.80445e+07	14	0.453119	0.007616	0.300141	23.51	1.4833	3.58228e+09	0	1
2014	600375	C36	0.0228637	0.8	5	0	0	1.96333e+08	0	0.586413	-0.043468	0.369704	10.37	1.33746	8.82238e+09	1	2
2014	600378	C26	0.676533	0.9	10	25	0.030779	2.04437e+07	9	0.34921	0.068711	0.267468	23.72	4.10976	1.12933e+09	1	2
2014	600379	C38	0.922414	0.8	5	0	0.030779	17636180	6	0.3401	0.032937	0.387511	20.01	5.15843	6.1971e+08	0	2
2014	600388	C35	0.0106386	0	1	0	0.195813	2.47135e+08	72	0.716476	0.040816	0.0778127	17.17	2.02459	1.14414e+10	0	3
2014	600390	C31	0	0	1	0	0.066413	9.03997e+06	0	0.548701	-0.011031	0.337114	31.5	2.61831	2.15866e+09	1	1
2014	600409	C26	0	0.9	10	50	0.091036	1.88708e+08	6	0.671275	0.024221	0.618094	39.67	1.21781	2.00259e+10	1	2
2014	600416	C34	0.0388423	0	1	0	0.066413	1.68387e+08	99	0.86358	0.00326	0.0849186	34.9	1.30259	1.66877e+10	1	2
2014	600418	C36	0.0107452	0.5	2	36	0.066413	1.46352e+09	2433	0.726354	0.020067	0.285959	35.43	1.25304	2.68642e+10	1	2
2014	600419	C14	0.0044033	0.8	5	4	0.024623	90499	0	0.395939	0.037018	0.563573	44.15	3.81607	4.91679e+08	1	2
2014	600423	C26	0	0.833	6	30	0.030779	1.17711e+08	4	0.755849	0.001614	0.581315	36.3	1.20121	5.33525e+09	1	1
2014	600426	C26	0	0	1	0	0	3.63042e+08	9	0.493271	0.061642	0.685637	32.39	1.29271	1.305e+10	1	2
2014	600459	C32	0	0	1	0	0	1.15498e+08	15	0.363511	0.03184	0.146228	41.68	2.01846	2.8732e+09	1	1
2014	600482	C38	0.0001097	0.9	10	25	0.030779	2.87662e+08	21	0.519129	0.031963	0.230915	30.52	2.06425	4.34381e+09	1	1
2014	600486	C26	0.0003851	0	1	0	0	1.02674e+08	10	0.351139	0.108867	0.181742	36.17	2.15562	4.30777e+09	1	2
2014	600491	E48	0.0275848	0	1	0	0.04231	1.7421e+07	6	0.839223	0.011657	0.0151832	33.67	1.14337	2.08434e+10	0	3
2014	600498	C39	0	0	1	0	0.006156	1.17639e+09	213	0.540367	0.040829	0.0819428	48.82	1.5194	1.54329e+10	1	2
2014	600518	C27	0.0355356	0	1	0	0.066413	5.80147e+07	11	0.400318	0.081992	0.154614	30.42	1.64008	2.78793e+10	0	1
2014	600531	C32	0	0	1	0	0	372803	7	0.836467	0.003083	0.254579	42.46	1.28783	8.77189e+09	1	1
2014	600558	C33	0.0014842	0.9	10	25	0.030779	1.22368e+08	10	0.264434	0.026671	0.17659	32.8	1.95295	2.66882e+09	1	1
2014	600572	C27	0.0269836	0.909	11	66	0.036935	1.06196e+08	10	0.464941	0.115537	0.22922	33.32	2.216	6.29888e+09	0	1
2014	600577	C38	0.0002253	0.9	10	25	0.030779	2.61292e+08	0	0.411392	0.031131	0.183061	13.71	1.53999	5.20151e+09	0	2
2014	600581	C31	0.0003626	0	1	0	0	1.96395e+08	189	0.924613	-0.095847	0.729607	53.12	1.125	2.12283e+10	1	1
2014	600583	B11	0.0105977	0.833	6	30	0.066413	1188091100	202	0.339543	0.137149	0.416479	51.34	1.764	3.11478e+10	1	2
2014	600594	C27	0	0.9	10	25	0.030779	9.14997e+07	17	0.376897	0.084417	0.102965	23.15	2.61164	5.49567e+09	0	1
2014	600612	C41	0.0155757	0.86	10	143	0.423901	2.16586e+07	0	0.599942	0.106146	0.0393464	42.09	1.81107	1.15718e+10	1	2
2014	600614	C27	0	0.84	9	18	0.29286	1.44203e+07	0	0.576849	0.012042	0.175865	28.48	1.69081	6.29146e+09	0	1
2014	600618	C26	0.0007114	0	1	0	0.066413	4.07563e+07	13	0.607928	-0.102106	0.474002	50.29	2.14002	5.75472e+09	1	1
2014	600624	S90	0.0270892	0.88	10	24	0.127653	3.69121e+07	0	0.343315	0.02783	0.0893592	18.74	3.10918	1.65424e+09	1	1
2014	600626	F51	0	0.9	10	25	0.030779	7.20234e+07	0	0.384018	0.042595	0.190948	31.07	1.81022	3.96902e+09	1	2
2014	600679	C37	0.0031064	0.9	10	25	0.030779	2.4726e+06	0	0.428668	0.032177	0.0670513	33.13	2.74499	1.21227e+09	1	2
2014	600698	C36	1	0.9	10	85	0.030779	4.03587e+07	0	0.370702	0.012945	0.167963	31.43	3.39503	1.10955e+09	1	1
2014	600707	C39	0.00545	0.8	5	0	0	2.70338e+08	22	0.725923	-0.198546	0.390263	18.45	1.78611	5.76302e+09	1	3
2014	600742	C36	0.0350598	0	1	0	0	1.05127e+08	0	0.349681	0.093222	0.221617	20.14	1.2621	6.50277e+09	1	2
2014	600801	C30	0.0167828	0	1	0	0	63959799	33	0.5758	0.057328	0.576347	39.88	1.12267	26056706397	0	2
2014	600847	C38	0.0117685	0.8	5	0	0	952101	0	0.201861	0.002516	0.221624	26.29	2.45518	8.93363e+08	0	3
2014	600851	C17	0	0.9	10	25	0.030779	1.65644e+07	0	0.237497	0.038564	0.0558755	7.51	1.35377	7.26571e+09	0	3
2014	600854	C38	0.0019831	0.5	2	0	0	2.07425e+07	7	0.265807	-0.003094	0.160105	25.34	1.39369	2.57454e+09	0	2
2014	600867	C27	0.0399051	0.8	5	0	0	6.02026e+07	8	0.269167	0.093545	0.411241	36.48	5.6799	2.95622e+09	0	2
2014	600869	C38	0.0320829	0.8	5	0	0	103783600	0	0.7302	0.016282	0.168196	75.25	1.44344	1.22431e+10	0	1
2014	600871	C28	0.424251	0.833	6	0	0	524879000	28	0.770023	0.015154	0.365249	72.01	1.0243	81295708000	1	2
2014	600877	C37	0.0003715	0.8	5	0	0	4.43441e+07	76	0.924091	0.004924	0.244415	22.34	3.11523	2.3368e+09	1	3
2014	600887	C14	0.0314933	0.5	2	36	0.066413	6.95587e+07	144	0.523436	0.105497	0.332234	9.31	2.71265	3.94943e+10		1
2014	600888	C39	0.0161018	0	1	0	0	260859100	14	0.636601	-0.060108	0.419236	28.14	1.21782	8.8039e+09	0	1
2014	600889	C28	0	0.9	10	25	0.030779	6.07367e+06	0	0.638941	0.012741	0.452588	33.02	1.49	2.92616e+09	1	2
2014	600893	C37	0.123977	0.667	3	0	0	2.44414e+08	105	0.644764	0.022774	0.229723	30.6	1.51731	4.3976e+10	1	1
2014	600970	C35	0.0232113	0	1	0	0.066413	3.022e+08	12	0.820847	0.002221	0.0722131	42.46	1.40491	2.51017e+10	1	1
2014	600997	C25	0	0.855	10	67	0.224527	5.67199e+07	2	0.593819	0.007328	0.363197	56.73	1.00066	2.18197e+10	1	1
2014	601011	C25	0.0005023	0.9	10	60	0.112658	8.73701e+06	18	0.473255	0.011733	0.297627	47.96	1.15069	5.66702e+09	0	1
2014	601177	C34	0.0235823	0.8	5	0	0	7.97669e+07	39	0.530625	0.004118	0.281915	45.01	1.49384	3.9208e+09	1	2
2014	601218	C35	0.0158766	0.9	10	25	0.030779	5.62338e+07	1	0.38166	0.024103	0.22218	36.79	2.12975	3.86925e+09	0	2
2014	601226	M74	0.0425983	0.909	11	110	0.097191	2.20503e+08	64	0.592355	0.041589	0.121218	63.04	1.23894	8.74492e+09	1	1
2014	601231	C39	0.32376	0.88	10	24	0.127653	6.91528e+08	51	0.487084	0.056869	0.1506	82.34	1.20969	1.23336e+10	0	1
2014	601633	C36	0	0	1	0	0.066413	2.57158e+09	882	0.45361	0.131081	0.281577	56.04	2.00005	6.13453e+10	0	2
2014	601718	C18	0.0011488	0.8	5	0	0	1.42995e+08	0	0.411112	0.054532	0.153303	66.33	1.59124	2.07537e+10	1	1
2014	601799	C36	0.0404915	0.9	10	70	0.030779	69463579	60	0.36839	0.086187	0.193286	43.34	1.7742	3.16064e+09	0	2
2014	601857	B07	0	0.8	5	133	0.072568	13088000000	2798	0.45216	0.049487	0.258281	86.35	1.24301	2405376000000	1	2
2014	601877	C38	0.192882	0	1	0	0.006156	4.79078e+08	200	0.472025	0.161216	0.112713	64.96	2.98781	1.22022e+10	0	2
2014	601886	E50	0.032461	0	1	0	0.066413	4.90572e+08	70	0.708079	0.019134	0.0497471	27.35	1.18566	1.98221e+10	0	3
2014	601899	B09	0	0	1	0	0	204650000	21	0.552034	0.035065	0.332672	27.43	1.38254	75159587648	1	1
2014	603009	C36	0.0062912	0	1	0	0	17105000	3	0.510328	0.049036	0.306941	52.82	1.49332	9.26461e+08	0	1
2014	603019	C39	0.0696518	0.9	10	25	0.030779	1.97752e+08	23	0.591051	0.040413	0.257326	22.846	1.98985	2.92077e+09	1	1
2014	603100	C40	0	0.9	10	25	0.030779	9.95126e+07	111	0.568559	0.038976	0.112854	34.53	1.27369	3.99301e+09	1	1
2014	603366	C38	0.0470307	0.8	5	0	0.030779	8.63216e+07	17	0.216484	0.04772	0.104577	57.75	1.2334	4.49658e+09	0	2
2014	603456	C27	0.0046594	0	1	0	0	5.44765e+07	14	0.283024	0.062089	0.327032	47.38	1.58873	2.20823e+09	0	1
2014	603518	C18	0.544886	0.8	5	0	0.030779	2.40181e+07	0	0.063537	0.100657	0.0233449	32.24	1.60125	1.37376e+09	0	1
2014	603889	C17	0	0	1	0	0	3.54371e+07	23	0.381949	0.072035	0.207691	38.2452	1.26346	1.64984e+09	0	1
2014	603998	C27	0.0024944	0.9	10	50	0.030779	1.98467e+07	2	0.093152	0.092494	0.158316	36.69	1.80854	9.28426e+08	0	1
2015	21	C39	0.0120173	0.8	5	0	0	1.68169e+08	42	0.636919	0.012601	0.147513	44.51	1.87361	1.43375e+10	1	1
2015	30	C36	0	0.9	10	80	0.031139	1.16216e+08	18	0.343888	0.064925	0.219005	24.41	1.4322	8.08538e+09	1	3
2015	39	C33	0	0.9	10	55	0.108053	614462000	359	0.667536	0.02128	0.20464	48.03	1.1072	106763171000	1	1
2015	48	C13	0.0156533	0.9	10	25	0.031139	2.24929e+07	0	0.58659	0.108088	0.174782	28.54	7.75998	1.9408e+09	0	2
2015	59	C25	0.0033549	0.86	10	23	0.333906	7.12578e+07	0	0.691936	0.012117	0.500078	47.54	1.08882	2.99203e+10	1	2
2015	63	C39	0.0649162	0	1	0	0.070148	12200500000	3863	0.641433	0.030938	0.0636275	30.59	1.22932	120893897000	0	1
2015	403	C27	0.0045615	0.9	10	25	0.031139	2.41281e+07	0	0.584694	0.052825	0.486242	22.61	4.93778	1.26531e+09	0	2
2015	410	C34	0.0015275	0.88	10	24	0.140647	3.64386e+08	0	0.89864	-0.028707	0.0821429	30.12	1.73249	2.22896e+10	1	1
2015	488	C22	0.0035324	0.9	10	25	0.031139	6.49368e+08	0	0.778623	0.012544	0.310021	15.13	0.973996	7.79617e+10	1	1
2015	530	C34	0	0.88	10	24	0.140647	8.08582e+07	20	0.335244	0.032141	0.110204	21.34	1.6202	4.0825e+09	1	1
2015	536	C39	0	0.88	10	24	0.140647	8.23033e+07	0	0.663016	0.022357	0.21542	63.63	1.30134	8.97267e+09	0	2
2015	538	C27	0.0006541	0	1	0	0	1.00373e+08	8	0.298748	0.142843	0.0850251	41.52	4.21903	1.92909e+10	1	2
2015	541	C38	0.005659	0.9	10	25	0.031139	92891920	49	0.163774	0.006231	0.0800947	13.47	3.18668	6.0483e+09	1	2
2015	547	C39	0.020044	0.667	3	0	0.018683	1.68826e+08	0	0.189144	0.031859	0.0355842	8.12	2.8704	6.78504e+09	1	3
2015	550	C36	0.055896	0.909	11	55	0.101286	1830992839	119	0.430844	0.105557	0.222641	41.03	1.5385	21050725683	1	2
2015	559	C36	0.112995	0.9	10	80	0.031139	3.97442e+08	27	0.640637	0.065783	0.227098	51.53	4.70668	1.27468e+10	0	2
2015	572	C36	0.0354376	0.9	10	25	0.031139	4.68908e+08	0	0.44184	0.005863	0.179364	28.8	1.0468	1.73969e+10	0	2
2015	587	C41	0.219768	0.9	10	170	0.375923	4.48463e+06	0	0.580846	0.01607	0.00355161	37.04	1.39991	1.91007e+10	0	1
2015	589	C29	0.0080634	0.9	10	25	0.031139	1.5687e+08	4	0.688149	-0.023131	0.308407	25.33	1.18314	1.11757e+10	1	1
2015	590	C27	0.0016031	0.9	10	25	0.031139	4.81465e+06	1	0.649673	0.038085	0.248615	18.61	10.4961	5.87435e+08	1	3
2015	595	C34	0	0.9	10	25	0.031139	10576818	29	0.382771	-0.113502	0.179502	53.43	2.90895	1.20914e+09	0	1
2015	599	C29	0.0896264	0.9	10	25	0.031139	1.03511e+08	0	0.560562	0.010026	0.18146	23.38	1.65018	5.90471e+09	1	3
2015	612	C32	0.0592089	0.909	11	55	0.031139	542824	4	0.447863	-0.007246	0.342759	17.56	1.40732	8.62833e+09		1
2015	622	C35	0	0.9	10	25	0.031139	806334	0	0.444994	-0.171034	0.131842	17.99	17.7288	3.06177e+08	0	2
2015	625	C36	0.0207585	0.667	3	0	0.480273	2563000000	685	0.617805	0.110973	0.155571	39.11	1.43585	8.9414e+10	1	3
2015	635	C26	0	0.9	10	25	0.031139	2.21427e+06	0	0.111514	0.00945	0.73329	51.25	1.5422	3.14382e+09	1	2
2015	637	C25	0	0.5	2	0	0	47628000	0	0.256789	0.106357	0.293945	29.5	2.86207	1.2718e+09	0	2
2015	639	C13	0	0.9	10	25	0.031139	6.79486e+07	0	0.219564	0.083949	0.301521	42.13	3.87691	1.74248e+09	0	2
2015	661	C27	0	0.9	10	25	0.031139	1.92446e+08	0	0.361767	0.141134	0.184075	22.28	4.50633	3.8155e+09	1	2
2015	670	C39	0.0597467	0.9	10	25	0.031139	1.90727e+08	0	0.22105	-0.019428	0.0673103	25.92	13.3134	6.90521e+08	0	1
2015	678	C34	0	0.9	10	25	0.031139	46580000	10	0.554425	-0.031519	0.394992	30.13	2.27717	2.35018e+09	1	1
2015	683	C26	0.0056544	0.9	10	25	0.031139	1.47632e+07	0	0.57365	0.005403	0.510692	36.74	1.021	1.93817e+10	0	2
2015	687	C28	0.0136385	0.9	10	25	0.031139	1.1617e+07	1	0.566617	-0.103879	0.0227989	29.8	6.16232	2.62748e+09	0	1
2015	698	C25	0.0134717	0.9	10	25	0.031139	1.32203e+08	8	0.597846	0.019317	0.429456	26.68	1.14384	9.63062e+09	1	1
2015	709	C31	0	0.889	12	83	1	1.23993e+09	48	0.745003	0.002247	0.456095	37.93	0.942763	1.78812e+11	1	2
2015	726	C17	0	0.909	11	55	0.031139	2.94929e+08	26	0.199597	0.080907	0.539818	14.69	1.40657	9.09117e+09	0	2
2015	731	C26	0.0091872	0.8	5	0	0	2.84803e+06	16	0.443723	0.011202	0.472319	12.18	1.56559	5.08253e+09	1	1
2015	737	C26	0.0005581	0.9	10	25	0.031139	6.45574e+06	7	0.959733	-0.073864	0.329584	25.69	2.23456	3.01313e+09	1	2
2015	751	C32	0	0.9	10	85	0.031139	2.24544e+06	1	0.44906	0.024916	0.241886	23.59	2.93371	3.6429e+09	1	1
2015	756	C27	0.0063264	0.9	10	25	0.031139	1.17846e+08	15	0.55832	0.020927	0.460901	34.46	1.62057	4.49212e+09	1	2
2015	761	C31	0.0004308	0.88	10	24	0.140647	1531589000	114	0.720229	-0.072893	0.450866	78.37	1.08385	4.44616e+10	1	1
2015	778	C33	0	0.9	10	50	0.031139	8.39519e+08	182	0.640095	0.009181	0.325904	45.38	1.10489	5.08713e+10	1	2
2015	792	C26	0	0.88	10	24	0.140647	7.83775e+06	16	0.696674	0.006743	0.341222	27.03	1.24256	8.07132e+10	1	1
2015	795	C30	0.0009814	0.8	5	0	0.031139	5.05838e+07	0	0.382267	-0.030794	0.259347	42.29	3.15335	1.92685e+09	0	3
2015	800	C36	0	0.911	13	255	0.612065	4.26521e+08	0	0.515193	0.003358	0.30381	53.03	1.86064	1.80385e+10	1	2
2015	806	C38	0.0050007	0.9	10	25	0.031139	3.17273e+07	0	0.234055	0.037997	0.139153	45.94	7.89435	2.69983e+09	0	1
2015	811	C34	0.0278511	0.9	10	25	0.031139	92156172	2	0.528854	0.074222	0.13746	29.15	1.95064	4.41661e+09	1	3
2015	815	C22	0	0.9	10	25	0.031139	2.18477e+06	0	0.975222	0.105249	0.377688	27.03	7.03662	1.40694e+09	1	3
2015	818	C26	0.001014	0.9	10	25	0.031139	4.83928e+06	0	0.162803	0.047033	0.547824	29.44	2.64384	2.57634e+09	0	2
2015	819	C25	0	0.88	10	24	0.140647	1059800	0	0.132886	0.057582	0.264162	23.46	11.4217	8.18801e+08	1	2
2015	821	C35	0.0208357	0.9	10	25	0.031139	3.95029e+07	20	0.360654	0.023625	0.20034	26.35	2.55833	2.77839e+09	0	1
2015	825	C31	0	0.9	10	55	0.031139	1.51991e+09	212	0.695064	-0.052815	0.670656	63.49	1.01743	7.24478e+10	1	1
2015	848	C15	0	0.8	5	0	0.031139	1.93596e+07	6	0.317129	0.188078	0.102375	40.68	5.30025	2.49143e+09	0	2
2015	850	C17	0.0280892	0.9	10	25	0.031139	6.49208e+07	125	0.366515	0.005233	0.225443	46.4	1.32964	8.57173e+09	1	1
2015	856	C35	0	0.88	10	24	0.140647	1.313e+07	16	0.867773	-0.089616	0.0933744	41.52	2.33845	2.23809e+09	1	1
2015	859	C29	0.0021178	0.8	5	0	0.031139	4.66789e+07	32	0.244063	0.002157	0.359648	23.76	2.79273	1.93808e+09	1	2
2015	878	C32	0	0.9	10	115	0.031139	663400000	5	0.729198	0.002757	0.32827	43.18	1.57081	2.3309e+10	1	2
2015	890	C33	0	0	1	0	0	1.02726e+07	10	0.614575	0.004213	0.203535	21.07	2.369	2.97924e+09	0	3
2015	898	C31	0.0006572	0.667	3	72	0.070148	1331000000	631	0.506964	-0.051921	0.575805	67.29	0.912022	88596000000	1	2
2015	903	C34	0	0.9	10	25	0.031139	1.3273e+08	26	0.483835	0.024071	0.277535	33.55	1.41188	7.11245e+09	1	3
2015	910	C20	0	0.9	10	25	0.031139	153200000	14	0.625825	0.060308	0.212984	47.72	1.97321	6.47541e+09	0	2
2015	911	C13	0.0152054	0.9	10	25	0.031139	11605800	24	0.708903	0.009302	0.300113	42.2	1.58707	5.68501e+09	1	1
2015	912	C26	0.0003321	0.9	10	25	0.031139	2.78326e+07	4	0.910071	-0.003574	0.715182	54.38	1.42684	8.28648e+09	1	3
2015	913	C37	0	0.9	10	25	0.031139	1.40609e+08	38	0.407609	-0.045124	0.233711	41.45	1.93142	3.42827e+09	1	2
2015	915	C27	0.0074237	0.9	10	25	0.031139	5.13724e+07	13	0.192871	0.125653	0.257191	21.55	3.22763	2.08091e+09	1	2
2015	922	C38	0.0144532	0.909	11	55	0.031139	6.19988e+07	0	0.424114	-0.076546	0.186439	24.12	2.07953	3.2476e+09	1	2
2015	930	C26	0	0.875	10	90	0.031139	1.52344e+07	12	0.721373	-0.264677	0.423082	15.76	3.245	5.64821e+09	1	1
2015	931	S90	0	0.9	10	25	0.031139	4.18279e+06	0	0.688667	0.056036	0.146513	24.47	3.76904	2.75685e+09	0	3
2015	933	C32	0.000586	0.9	10	25	0.031139	1.04482e+08	1	0.829324	-0.036471	0.437789	24.21	1.01688	5.04375e+10	1	1
2015	938	C39	0	0.9	10	25	0.031139	6.72151e+07	4	0.57221	0.032235	0.00892693	13	3.79869	6.28352e+09	1	1
2015	949	C28	0.0016835	0.9	10	25	0.031139	9.82874e+07	3	0.494523	0.027762	0.53152	33.35	1.58988	4.97812e+09	1	1
2015	951	C36	0	0.75	4	4	0.012455	2.80382e+08	0	0.69709	0.020506	0.0942516	63.78	1.14465	1.69623e+10	1	1
2015	952	C27	0	0.9	10	25	0.031139	1.43334e+07	1	0.682942	0.011363	0.315889	15.11	4.25462	1.62072e+09	1	1
2015	955	C17	0.0048682	0.8	5	0	0.031139	9240000	2	0.399094	-0.071668	0.469098	16.73	5.38493	1.09173e+09	0	1
2015	959	C31	0.0270556	0	1	0	0.137605	7.70488e+07	88	0.654512	-0.022186	0.526962	79.4	0.995176	6.65385e+10	1	1
2015	960	C32	0	0.76	7	11	0.093511	1.74786e+07	30	0.684501	-0.064247	0.439512	36.86	1.31473	2.75979e+10	1	2
2015	970	C39	0	0.5	2	0	0	9.18395e+07	27	0.139321	0.062184	0.165207	23.17	2.94793	5.32105e+09	1	2
2015	977	C39	0.153463	0.9	10	25	0.031139	5.24828e+08	1311	0.636561	0.05717	0.0296198	42.59	4.52856	7.81935e+09	1	1
2015	985	C26	0	0.9	10	115	0.239735	9.22568e+06	0	0.206367	-0.027377	0.621237	39.34	6.74941	6.07476e+08	1	2
2015	990	C26	0	0.9	10	25	0.031139	3.32219e+07	0	0.467764	0.029974	0.220217	38.01	2.13391	4.92836e+09	1	1
2015	997	I65	0.607425	0	1	0	0.070148	1.77924e+08	41	0.517954	0.076901	0.0309916	32.91	5.39178	4.7979e+09	0	2
2015	2002	C26	0	0.9	10	25	0.031139	6.65569e+06	0	0.639467	0.046409	0.33611	41.16	1.7247	1.16315e+10	0	2
2015	2007	C27	0.0060322	0.8	5	0	0.031139	6.94332e+07	1	0.034094	0.144722	0.240957	17.84	5.65063	4.02149e+09	0	2
2015	2008	C35	0.0454553	0	1	0	0.070148	4.27801e+08	317	0.352195	0.098434	0.172173	17.7	3.77096	7.58242e+09	0	2
2015	2021	C35	0.0018569	0.8	5	0	0.031139	2.57066e+07	0	0.374299	-0.272561	0.221827	17.45	4.67464	1.64607e+09	0	1
2015	2023	C37	0	0.8	5	0	0.031139	4.17024e+07	3	0.174659	0.005499	0.23549	17.18	2.69961	4.54081e+09	0	1
2015	2024	F52	0.0538223	0	1	0	0	1007014000	53	0.637527	0.008603	0.15048	26.44	1.51992	88075672000	0	1
2015	2030	C27	0.0406834	0.88	10	54	0.140647	1.13653e+08	1	0.362302	0.038712	0.100238	16.63	8.93522	3.04174e+09	1	1
2015	2035	C38	0.0763606	0.9	10	25	0.031139	1.21103e+08	98	0.434118	0.078336	0.213018	17.42	2.37144	2.77589e+09	0	2
2015	2043	C20	0.0331236	0.9	10	25	0.031139	2.49103e+07	39	0.213184	0.083347	0.168058	33.27	5.9002	1.16565e+09	0	2
2015	2052	C39	0.264399	0.9	10	25	0.031139	6.26691e+07	11	0.507092	-0.014118	0.111547	16.88	3.33384	3.01931e+09	0	1
2015	2066	C30	0.0101092	0.9	10	25	0.031139	5.34001e+07	34	0.754719	-0.015904	0.229657	40.13	2.09177	3.51065e+09	1	1
2015	2068	C26	0	0.5	2	0	0	3.13794e+08	4	0.670094	0.00317	0.458463	43.59	1.50494	6.35467e+09	1	1
2015	2078	C22	0.0024262	0.9	10	25	0.031139	4.41665e+08	5	0.625026	0.038295	0.437436	55.88	1.27393	1.97179e+10	0	1
2015	2080	C30	0.0343014	0	1	0	0	3.20693e+08	39	0.613958	0.042115	0.290519	54.32	1.94537	7.99751e+09	1	2
2015	2087	C17	0.0005723	0.9	10	25	0.031139	9.94349e+07	41	0.674466	0.018856	0.344775	33	1.38593	6.217e+09	1	1
2015	2089	C39	0.0113871	0.9	10	25	0.031139	9.02628e+07	1	0.589945	0.0324	0.165285	18.05	2.91132	4.87999e+09	0	1
2015	2090	C38	0.114443	0.9	10	25	0.031139	1.06759e+08	7	0.541512	0.052608	0.220812	37.7	3.47678	2.64244e+09	0	1
2015	2092	C26	0.0597694	0.909	11	55	0.031139	1.90989e+08	30	0.676864	0.005063	0.633046	24.49	1.0065	3.70277e+10	1	1
2015	2094	C26	0.10271	0.9	10	25	0.031139	1.85246e+07	10	0.580814	0.058971	0.0862323	27.03	5.80795	1.91798e+09	0	1
2015	2096	C26	0	0.9	10	25	0.031139	65956535	4	0.35334	0.034012	0.254559	41.62	2.96217	3.69767e+09	1	2
2015	2100	C13	0.153263	0.9	10	25	0.031139	6.04182e+07	12	0.373178	0.064336	0.333714	29.47	1.9431	3.80526e+09	1	2
2015	2101	C36	0.0279748	0	1	0	0	9.31648e+07	4	0.472599	0.046598	0.36569	16.72	2.76329	2.76158e+09	1	1
2015	2102	C30	0.0024076	0.9	10	25	0.031139	1.68273e+07	0	0.402882	0.039268	0.090074	13.87	1.89968	4.87171e+09	0	1
2015	2114	C32	4.05e-05	0.9	10	25	0.031139	1.6658e+06	0	0.537494	0.009599	0.288216	35.9	1.80554	1.78902e+09	1	1
2015	2125	C26	0	0.9	10	25	0.031139	19280000	0	0.596999	0.004663	0.347732	40.19	1.88787	2.63199e+09	1	1
2015	2150	C33	0.0092862	0	1	0	0	1.29568e+07	7	0.294559	0.077888	0.286415	42	3.8031	9.04233e+08	0	2
2015	2160	C32	0.0099057	0.8	5	0	0	9.07497e+07	4	0.499312	0.025133	0.268125	24.96	1.68714	4.7117e+09	0	1
2015	2167	C26	0.0002718	0.86	10	23	0.333906	2.12605e+07	0	0.629437	-0.132299	0.329199	15.66	2.80844	2.70982e+09	1	1
2015	2172	C28	0.0362403	0.9	10	25	0.031139	2.31947e+06	0	0.678906	0.029043	0.53877	51.83	2.92768	3.67576e+09	0	2
2015	2176	C38	0.0040686	0.9	10	25	0.031139	3.14389e+07	0	0.560382	0.005042	0.197413	19.48	3.57472	6.78413e+09	0	1
2015	2196	C35	0.0015836	0.9	10	25	0.031139	2.43819e+07	0	0.187528	0.020737	0.116533	17.65	1.76861	2.76085e+09	0	1
2015	2202	C34	0.0783139	0	1	0	0.070148	1.56159e+09	76	0.669207	0.054694	0.181453	18.23	1.67434	5.25724e+10		2
2015	2237	C32	2.63e-05	0.9	10	115	0.031139	4.51381e+08	3	0.688583	0.013825	0.259173	35.87	1.40377	1.17884e+10	0	2
2015	2260	C38	0.160778	0.9	10	25	0.031139	9.15481e+07	16	0.616076	-0.024999	0.146388	24.66	14.5307	8.61469e+08	0	1
2015	2281	C39	0	0	1	0	0	3.0816e+08	68	0.370404	0.057707	0.140867	45.38	3.23014	4.21544e+09	1	2
2015	2282	C34	0	0.857	7	10	0.031139	2.3726e+07	15	0.245289	0.006368	0.24407	13.83	3.45303	1.03593e+09	0	2
2015	2290	C38	0	0.8	5	0	0.031139	3.85545e+07	8	0.373743	0.021169	0.191059	29.8	3.89458	1.33536e+09	0	1
2015	2296	C39	0	0.9	10	50	0.095059	6.32743e+07	7	0.322661	0.034962	0.0324541	14.61	3.58607	2.14298e+09	0	1
2015	2300	C38	0.0004377	0.9	10	25	0.031139	1.42351e+08	3	0.564371	0.062158	0.33961	22.31	2.34454	3.0484e+09	0	2
2015	2338	C40	0.0079974	0.9	10	25	0.031139	3.61969e+07	0	0.149377	0.050572	0.207329	42.65	8.86522	9.87575e+08	1	2
2015	2339	C38	0.0676368	0.9	10	25	0.031139	5.38906e+07	45	0.329363	0.069528	0.109815	4.31	3.55686	2.34416e+09	0	1
2015	2348	C24	0	0.9	10	25	0.031139	1.3439e+07	28	0.019687	0.044979	0.0813552	19.76	5.4642	1.24181e+09	0	3
2015	2360	C26	0	0.9	10	25	0.031139	6.12847e+06	1	0.179034	0.066203	0.212285	23.09	2.8041	1.30232e+09	0	2
2015	2381	C29	0.024253	0.9	10	25	0.031139	3.06864e+07	7	0.195914	0.069799	0.264666	24.53	2.92572	1.52475e+09	0	2
2015	2386	C26	0.0077191	0	1	0	0	1.04128e+08	11	0.675561	-0.00068	0.472051	17.52	1.07097	1.34699e+10	1	3
2015	2388	C39	0.616696	0.9	10	25	0.031139	6.45114e+06	0	0.325779	0.005724	0.0830786	47.25	5.04259	8.65348e+08	0	3
2015	2390	C27	0	0.9	10	25	0.031139	6.94377e+06	11	0.589692	0.02589	0.209705	34.32	2.40884	6.50489e+09	0	1
2015	2404	C18	0	0.9	10	25	0.031139	2.1375e+07	3	0.365404	0.030927	0.169073	21.83	2.54795	2.08909e+09	0	1
2015	2411	C26	0.0014016	0.9	10	25	0.031139	6.17112e+07	12	0.407483	0.064347	0.12815	46.4	1.51063	8.83153e+09	0	1
2015	2412	C27	0	0.9	10	25	0.031139	2.89569e+07	4	0.091885	0.072664	0.328987	51.37	5.61753	1.38032e+09	0	2
2015	2422	C27	0.002493	0.9	10	25	0.031139	498232129	268	0.50566	0.023995	0.267416	26.33	1.35111	22583347327	0	1
2015	2433	C27	0.0013189	0.9	10	90	0.127201	2.23592e+07	0	0.231544	0.033325	0.131574	32.59	2.03723	5.86886e+09	0	1
2015	2441	F51	0.0465284	0.909	11	55	0.101286	1.41952e+07	0	0.375887	0.046844	0.0695262	33.86	2.3892	3.83219e+09	0	1
2015	2443	C33	0	0	1	0	0.006228	9.86993e+07	13	0.23129	0.03301	0.233305	9.03	3.46809	2.73658e+09	0	1
2015	2444	C33	0.0544341	0.9	10	25	0.031139	7.43354e+07	167	0.255056	0.087083	0.12915	48.22	3.72369	5.52582e+09	0	3
2015	2457	C30	0	0.9	10	25	0.031139	2.30015e+07	18	0.272273	0.018974	0.146478	21.28	1.85406	2.47364e+09	0	1
2015	2459	C35	0.130892	0.9	10	25	0.031139	1.37769e+07	3	0.10217	-0.238864	0.257023	36.39	3.42614	1.35284e+09	0	2
2015	2465	C39	0.0721564	0.75	4	0	0.024911	4.97885e+08	39	0.297002	0.066125	0.121697	21.22	3.49654	9.89506e+09	1	1
2015	2469	M74	0.071139	0.9	10	25	0.031139	2.79333e+07	4	0.172854	0.084597	0.0816781	23.1	3.19794	1.57287e+09	0	3
2015	2471	C38	0.0118675	0.9	10	25	0.031139	1.77052e+08	13	0.680639	0.013632	0.140684	37.08	2.18631	8.42015e+09	0	1
2015	2476	C26	0	0.88	10	24	0.140647	2.19363e+07	4	0.288901	-0.006382	0.23395	18.1	4.18074	1.54786e+09	0	1
2015	2486	C18	0.0083269	0.9	10	25	0.031139	2.59084e+07	19	0.421157	-0.068839	0.483504	19.61	3.56849	1.60847e+09	0	1
2015	2490	C35	1.12e-05	0.9	10	25	0.031139	5.7561e+07	18	0.566227	-0.048964	0.220721	33.29	1.42335	5.85118e+09	0	2
2015	2494	C19	0.0020447	0.9	10	25	0.031139	1.63598e+07	10	0.383494	0.005749	0.177953	33.58	3.41039	2.29984e+09	0	1
2015	2497	C26	0.0231219	0.88	10	24	0.140647	3.89751e+07	8	0.172517	0.044171	0.18513	14.7	2.58902	2.89331e+09	0	2
2015	2498	C38	0	0.9	10	50	0.095059	1.50577e+08	1	0.334025	0.056183	0.0718648	69.7	4.3148	6.21489e+09	0	2
2015	2508	C38	0.167	0.9	10	25	0.031139	1.50384e+08	6	0.370099	0.164712	0.173474	49.75	4.60578	5.02664e+09	0	2
2015	2509	C35	0	0.9	10	25	0.031139	2.30293e+07	11	0.196114	0.020543	0.107497	23.73	1.85271	5.10791e+09	0	2
2015	2513	C26	0.0033187	0.8	5	0	0.031139	2.18173e+07	5	0.403131	-0.017053	0.419842	30.93	1.43296	4.03264e+09	0	1
2015	2521	C22	0.0002945	0.9	10	25	0.031139	7.25627e+07	0	0.182096	0.065921	0.270035	16.31	1.56861	4.09741e+09	0	2
2015	2522	C29	0.0032274	0.9	10	25	0.031139	1.9026e+07	0	0.244103	0.035133	0.378771	46.2	4.78702	1.83014e+09	0	1
2015	2523	C34	0.0762813	0.9	10	25	0.031139	8.27641e+07	7	0.347866	0.029387	0.164967	25.55	1.6727	2.79145e+09	1	1
2015	2533	C38	0.0038121	0	1	0	0	1.33284e+08	10	0.212631	0.053895	0.210471	20.82	2.02914	2.83016e+09	0	2
2015	2539	C26	0	0.9	10	25	0.031139	1.25406e+07	14	0.651579	0.027789	0.442092	41.91	1.58012	8.86578e+09	0	1
2015	2551	C35	0.001721	0.9	10	25	0.031139	4.14932e+07	14	0.465433	0.04849	0.0791739	40.78	3.66356	2.95834e+09	0	1
2015	2552	C34	0.0170952	0.8	5	0	0.031139	1.50962e+07	10	0.361858	0.003352	0.317552	32.83	2.87579	1.26624e+09	0	1
2015	2560	C38	0.0002044	0.9	10	25	0.031139	1.42558e+07	10	0.293239	0.026775	0.109923	24.22	2.21234	2.32912e+09	0	3
2015	2565	C22	0.0068038	0.9	10	25	0.031139	5.1215e+07	0	0.43054	0.042569	0.194176	45.56	2.82996	3.42903e+09	0	1
2015	2574	C41	0.0159137	0.9	10	241	0.338795	8.91625e+06	8	0.383126	0.01147	0.0171403	29.96	2.64832	4.95089e+09	0	2
2015	2576	C38	0.0194642	0.9	10	25	0.031139	1.7414e+07	51	0.201404	0.007773	0.259337	32.01	3.78922	1.10998e+09	0	3
2015	2588	C26	0.0052905	0	1	0	0.137605	1.8325e+08	16	0.393744	0.098497	0.236175	22.66	2.44706	6.31533e+09	0	1
2015	2591	C26	0.0196735	0.9	10	25	0.031139	1.2093e+07	2	0.187173	-0.073288	0.227655	25.93	3.78585	9.28473e+08	0	1
2015	2597	C26	0	0.889	9	20	0.024911	7.16966e+07	31	0.3964	0.050535	0.325403	50.91	2.08147	3.63749e+09	0	2
2015	2598	C34	0.0074812	0.9	10	50	0.095059	2.30661e+07	7	0.228148	0.055674	0.222626	29.81	4.13185	9.82174e+08	1	3
2015	2604	C13	0	0.9	10	55	0.108053	23515824	13	0.297858	0.017828	0.22919	17.85	2.76824	2.69686e+09	0	2
2015	2612	C18	0.142351	0.9	10	25	0.031139	6.3977e+07	5	0.166312	0.026698	0.124556	50.79	3.29127	2.78886e+09	0	2
2015	2613	C35	0.0097594	0.9	10	25	0.031139	8.9346e+07	30	0.172629	0.011218	0.31599	54.92	2.05183	1.94442e+09	0	2
2015	2614	C35	0.0102198	0.9	10	25	0.031139	1.31385e+08	49	0.405232	0.046386	0.146933	27.83	2.07597	3.92463e+09	0	1
2015	2625	C36	0.0142667	0.9	10	25	0.031139	1.32113e+07	47	0.248195	0.05732	0.344045	18.23	13.5269	7.03714e+08	0	2
2015	2637	C26	0	0	1	0	0	6.49775e+07	16	0.436852	0.008331	0.267854	11.97	2.09531	2.16553e+09	0	1
2015	2643	C26	0.007313	0.8	5	0	0.031139	1.38581e+08	36	0.138963	0.085438	0.321792	21.98	3.92122	3.01881e+09	1	1
2015	2656	C18	0.0050755	0.9	10	25	0.031139	1.78427e+07	8	0.513812	-0.002953	0.143085	39.75	2.2517	2.78596e+09	0	1
2015	2662	C36	0.0189813	0.9	10	80	0.031139	1.12183e+08	0	0.356573	0.067405	0.224566	30	2.35098	6.87156e+09	0	1
2015	2664	C36	0.0341316	0.9	10	25	0.031139	5.19387e+07	24	0.441642	0.074441	0.157673	40.7	4.76559	2.74152e+09	0	1
2015	2667	C35	0.0186755	0.9	10	55	0.108053	1.90091e+07	13	0.106055	0.007096	0.128877	24.86	8.01185	8.51171e+08	0	2
2015	2671	C30	0.0004262	0.9	10	25	0.031139	1.72615e+07	25	0.403752	0.008397	0.244953	26	2.79935	2.46731e+09	0	1
2015	2687	C18	0.0119364	0.9	10	50	0.095059	1.83038e+07	7	0.243275	0.04405	0.41001	13.54	4.33482	1.37499e+09	0	2
2015	2688	C27	0.0016442	0.9	10	25	0.031139	2.74789e+07	5	0.44063	0.061403	0.278867	39.77	3.05368	1.8852e+09	0	1
2015	2691	C35	0	0.9	10	75	0.031139	2.32467e+07	12	0.156932	0.023927	0.199743	64.5	4.8621	1.00462e+09	0	3
2015	2693	C27	0.0019367	0	1	0	0.070148	3.47392e+07	0	0.401607	0.033983	0.177925	33.28	4.28871	1.55016e+09	0	1
2015	2694	C29	0.0373816	0.9	10	25	0.031139	5.85893e+07	12	0.565426	0.008485	0.333534	41.13	2.88946	2.24277e+09	0	2
2015	2695	C13	0	0.8	5	0	0.031139	3.40399e+07	16	0.152932	0.035467	0.266744	50.91	2.54668	1.82802e+09	0	2
2015	2698	C35	0.0062071	0	1	0	0	3.47479e+07	11	0.137526	0.085305	0.0919043	24.11	7.76674	2.0543e+09	0	2
2015	2703	C36	0.0179709	0.9	10	25	0.031139	3.70686e+07	0	0.224488	0.027541	0.23959	52.36	2.49298	1.8858e+09	0	2
2015	2716	C32	0	0.9	10	25	0.031139	8.57939e+07	20	0.682012	0.019047	0.138334	33.73	1.36538	6.18403e+09	0	2
2015	2719	C14	0.0290977	0.872	10	65	0.184673	2.62188e+06	17	0.220485	0.049491	0.162718	47.74	2.11356	1.43965e+09	0	1
2015	2723	C38	0.0363901	0.9	10	25	0.031139	2.40759e+07	122	0.332727	0.043257	0.364107	57.66	2.22928	9.82052e+08	0	1
2015	2730	C35	0.0045536	0.9	10	25	0.031139	3.07261e+07	3	0.343679	0.043013	0.260682	51.14	2.54493	1.30767e+09	0	2
2015	2738	M74	0	0.9	10	25	0.031139	1.10884e+07	0	0.275344	0.057921	0.2232	32.2	3.29398	7.76412e+08	0	1
2015	2748	C26	0.0025664	0.8	5	0	0.031139	2.84607e+07	0	0.110606	0.034698	0.497456	37.55	1.94511	1.06411e+09		1
2015	2755	E48	0	0.9	10	25	0.031139	2.09763e+07	2	0.29044	0.026332	0.0493551	8.04	2.36789	7.16424e+08	0	1
2015	2757	C35	0.0173264	0.9	10	25	0.031139	1.49074e+07	34	0.171641	0.057818	0.22887	45.17	2.50788	8.67222e+08	0	1
2015	2771	I65	1	0.909	11	209	0.101286	2.13311e+07	0	0.489371	0.056418	0.0111	21.24	3.122	1.0642e+09	0	1
2015	2783	C26	0.0007172	0.88	10	24	0.140647	2.64691e+07	2	0.227383	0.062469	0.307387	16.72	2.32965	1.75148e+09	1	1
2015	2786	C35	0.3727	0.9	10	55	0.031139	8.76323e+07	23	0.647936	0.027386	0.187001	35.74	1.22597	2.76896e+09	1	1
2015	300001	C38	0.0400657	0.9	10	25	0.031139	1.00201e+08	68	0.582114	0.021313	0.117268	43.8	4.39036	6.40222e+09	0	1
2015	300005	C18	1	0.9	10	25	0.031139	7.4569e+07	6	0.397269	0.096252	0.0880566	28.72	3.62541	2.6271e+09	0	1
2015	300006	C27	0.0056539	0.9	10	25	0.031139	6.58434e+07	17	0.455364	0.006574	0.292662	25.4	2.3063	3.10276e+09	0	1
2015	300007	C40	0.0183237	0.9	10	25	0.031139	4.79148e+07	15	0.465863	0.035279	0.132972	21.74	2.88202	2.81081e+09	0	1
2015	300019	C26	0.0006266	0.9	10	25	0.031139	2.51967e+07	18	0.2633	0.099335	0.230582	19.31	4.09183	8.9884e+08	0	2
2015	300021	C29	0.0202111	0.9	10	140	0.303655	1.32898e+07	0	0.679858	0.036232	0.169728	52.08	2.3688	1.69511e+09	0	2
2015	300023	C35	0.0762764	0.9	10	25	0.031139	4.42115e+06	7	0.770145	0.014447	0.0278577	42.99	1.34582	4.55657e+09	0	1
2015	300026	C27	0.0154172	0.9	10	25	0.031139	1.15404e+08	11	0.182725	0.082847	0.148855	21.17	2.60448	6.47257e+09	0	1
2015	300029	C35	0	0.9	10	55	0.108053	9.90106e+06	15	0.578397	-0.646402	0.264975	20.05	5.33205	6.1059e+08	0	1
2015	300035	C35	0	0.9	10	25	0.031139	1.22778e+07	22	0.119378	0.014954	0.148424	17.24	3.40294	9.56847e+08	0	2
2015	300057	C32	0	0.9	10	25	0.031139	6.74157e+07	10	0.411538	0.013578	0.329992	49.2	1.67211	4.5358e+09	0	2
2015	300064	C30	0	0.8	5	0	0	3.04164e+07	16	0.394611	0.03248	0.423149	36.37	2.92741	3.37701e+09	0	1
2015	300076	C39	0.0089541	0.9	10	25	0.031139	1.18695e+07	7	0.049093	0.004374	0.216375	30.02	5.54267	1.12021e+09	0	2
2015	300080	C30	0.0093096	0.9	10	25	0.031139	6.24993e+07	32	0.403011	-0.000162	0.241717	20.02	1.32059	5.42692e+09	1	1
2015	300089	C30	0.0015808	0.9	10	25	0.031139	1.04941e+07	6	0.327874	0.010419	0.133063	38.25	3.48809	1.18915e+09	0	2
2015	300091	C34	0	0.9	10	25	0.031139	2.96543e+07	10	0.593188	0.0142	0.359716	18.16	3.2749	2.13262e+09	0	1
2015	300095	C35	0.0380996	0.9	10	25	0.031139	2.86749e+07	17	0.277887	0.047975	0.237127	31.89	3.388	1.19384e+09	0	2
2015	300097	C34	0.0209725	0.9	10	25	0.031139	1.68292e+07	8	0.370836	0.029047	0.0475056	41.42	2.51584	1.99466e+09	0	1
2015	300099	C35	0.0553694	0.9	10	25	0.031139	1.89202e+07	4	0.087626	0.036576	0.204261	37.98	4.55805	9.4335e+08	0	2
2015	300105	C38	0.0634771	0.9	10	25	0.031139	8.96469e+07	42	0.248274	-0.018245	0.0728019	23.25	2.30622	2.79309e+09	1	2
2015	300106	A03	0	0.806	7	27	0.018683	2.29372e+07	7	0.677923	0.009235	0.276269	44.32	2.10656	2.27088e+09	1	1
2015	300107	C26	0	0.88	10	24	0.140647	1.40123e+07	0	0.050889	0.0245	0.508083	39.83	3.30295	9.44946e+08	0	1
2015	300108	C27	0.0021754	0.88	10	54	0.287101	1.53947e+07	0	0.285255	0.05961	0.202197	24.86	2.16784	2.32018e+09	0	2
2015	300110	C27	0.0758364	0.9	10	25	0.031139	5.40073e+07	46	0.476141	0.008068	0.434004	42.12	3.8199	2.74877e+09	0	1
2015	300116	C41	0.024956	0.9	10	25	0.031139	1.25335e+07	2	0.338803	0.025471	0.0938538	31.36	2.63743	1.45414e+09	0	1
2015	300118	C39	0	0	1	0	0	167943300	8	0.630003	0.040272	0.164071	32.68	1.50702	8.48644e+09	0	1
2015	300123	C37	0.0063239	0.9	10	25	0.031139	2.47846e+07	28	0.466357	0.008147	0.249582	36.23	2.89658	1.80304e+09	0	1
2015	300141	C38	0.0193259	0.9	10	25	0.031139	1.22243e+07	2	0.184592	0.026247	0.111868	45.41	3.82632	8.62074e+08	0	3
2015	300142	C27	0	0.9	10	50	0.031139	2.67633e+08	4	0.516808	-0.147759	0.123016	11.55	2.80033	6.25784e+09		1
2015	300145	C34	0.0010887	0.9	10	25	0.031139	7.21818e+07	39	0.322853	0.052568	0.163639	29.19	2.22264	5.36302e+09	0	1
2015	300147	C27	0.0126038	0.9	10	25	0.031139	9.34626e+07	26	0.237752	0.043346	0.316019	34.11	3.78864	4.652e+09	0	1
2015	300156	C35	0	0.9	10	25	0.031139	4.31256e+07	13	0.421229	0.055888	0.0699702	28.54	4.66208	3.13988e+09	0	2
2015	300158	C27	0.0035011	0.9	10	25	0.031139	6.26082e+07	4	0.501177	0.013553	0.249265	59.08	1.92789	4.07045e+09	0	1
2015	300159	C35	0.0216167	0	1	0	0.006228	6.12758e+07	11	0.249198	0.039914	0.181783	17.37	1.89768	7.52662e+09	0	1
2015	300160	C30	0.0763837	0.9	10	25	0.031139	3.53806e+07	2	0.266146	0.039374	0.319537	29.51	5.13911	1.53528e+09	0	2
2015	300165	C40	0.082067	0.9	10	25	0.031139	3.97538e+07	29	0.126559	0.025592	0.0780489	40.08	2.5893	1.71554e+09	0	1
2015	300171	C35	0	0.9	10	50	0.031139	83153364	226	0.274288	0.097295	0.0951984	60.63	2.98109	4.06221e+09	0	2
2015	300176	C36	0.0373794	0.88	10	24	0.140647	4.56287e+07	2	0.70563	0.018827	0.476451	29.23	2.24531	2.03248e+09	0	2
2015	300185	C34	0.0018292	0.9	10	85	0.031139	6.4439e+07	18	0.510156	0.015516	0.421142	16.65	1.43864	7.89078e+09	0	1
2015	300208	C38	0.0040411	0.9	10	25	0.031139	4.3572e+07	10	0.458394	0.158433	0.103943	14.57	7.40366	2.13675e+09	0	2
2015	300210	C35	0.0971307	0.9	10	55	0.108053	2.00664e+07	14	0.325032	0.051448	0.167442	43.94	1.92074	1.74373e+09	0	1
2015	300213	C39	0	0.9	10	85	0.184967	6.35423e+07	20	0.441033	0.055427	0.0949874	14.99	3.6151	1.65084e+09	0	1
2015	300216	C35	0	0.9	10	25	0.031139	3.16213e+07	28	0.663532	0.012076	0.15729	13.78	4.61272	3.0513e+09	0	1
2015	300217	C38	0	0.9	10	25	0.031139	3.48166e+07	10	0.198743	0.034412	0.180119	14.68	2.48647	2.31674e+09	0	1
2015	300220	C39	0.0323821	0.8	5	0	0.031139	1.07438e+07	11	0.275404	-0.032971	0.197092	49.87	6.50991	4.70441e+08	0	1
2015	300223	C39	0	0.9	10	25	0.031139	5.10018e+07	41	0.032701	0.028904	0.0659664	21.17	3.62121	1.12631e+09	0	2
2015	300233	C27	0	0.9	10	25	0.031139	6.10114e+07	16	0.34361	0.08476	0.355386	37.58	4.10813	1.99629e+09	0	2
2015	300243	C26	0.0011852	0.9	10	25	0.031139	2.90747e+07	0	0.625164	0.037992	0.213173	22.82	2.92758	1.24523e+09	0	1
2015	300254	C27	0.0314078	0.9	10	25	0.031139	3.36938e+07	0	0.333173	0.022206	0.21037	11.91	3.37397	1.30843e+09	0	1
2015	300263	C34	0	0.9	10	25	0.031139	3.59349e+07	28	0.32678	0.049793	0.0906678	21.69	2.50108	3.62104e+09	0	1
2015	300286	C40	0.0197456	0.9	10	50	0.031139	2.78728e+07	22	0.195889	0.091399	0.201763	19.69	4.71874	6.72745e+08	0	2
2015	300308	C35	0.0096433	0.9	10	25	0.031139	6.49768e+06	21	0.145178	0.008723	0.292098	46.01	7.77767	6.41312e+08	0	3
2015	300317	C38	0.109287	0.9	10	25	0.031139	2.893e+07	5	0.636574	0.021034	0.274804	32.53	1.26621	6.47699e+09	0	1
2015	300322	C39	0.0506585	0.9	10	25	0.031139	9.13483e+07	31	0.566486	-0.094456	0.416969	33.51	6.06128	1.28591e+09	0	1
2015	300329	C24	0.0846401	0.9	10	25	0.031139	2.69231e+07	2	0.125977	0.035171	0.220445	29.99	4.37874	8.89518e+08	0	1
2015	300337	C32	0.0149477	0.9	10	25	0.031139	4.82224e+07	22	0.377237	-0.07655	0.516307	42.34	3.10142	2.44725e+09	0	3
2015	300340	C39	0.0117287	0.9	10	25	0.031139	1.51215e+07	4	0.163588	-0.087796	0.174559	22.56	3.33367	9.49982e+08	0	2
2015	300342	C38	0.027683	0.9	10	25	0.031139	2.28069e+07	20	0.150612	0.119708	0.150126	50.06	8.46922	1.05092e+09	0	2
2015	300343	C26	0.0372218	0.8	5	0	0.031139	1.46578e+07	8	0.314205	0.011073	0.156146	35.66	2.40491	2.47734e+09	0	1
2015	300345	C33	0.0029915	0.9	10	25	0.031139	2.24601e+07	16	0.214447	0.023201	0.185972	20.26	4.58179	1.07361e+09	0	1
2015	300354	C40	0.125431	0.9	10	25	0.031139	1.56702e+07	1	0.067888	0.022361	0.185315	57.96	8.40649	3.65166e+08	0	2
2015	300358	C35	0.0331443	0.909	11	176	0.101286	9.89368e+07	231	0.363301	0.064277	0.274243	49.88	2.00207	2.38637e+09	0	1
2015	300370	C40	0.0433391	0.9	10	25	0.031139	30403047	3	0.463084	0.052766	0.112657	25.66	2.34924	1.54211e+09	0	1
2015	300372	C38	0	0.9	10	25	0.031139	1.1277e+07	6	0.462477	0.004752	0.106807	26.59	2.13492	1.19486e+09	0	2
2015	300374	C30	0.0025726	0.9	10	25	0.031139	5.15619e+06	16	0.31871	0.037813	0.243899	39.67	1.99605	1.14075e+09	0	1
2015	300381	C14	0	0.875	8	15	0.031139	3.7573e+07	4	0.422738	0.032732	0.29572	40.74	1.45356	2.45226e+09	0	1
2015	300397	C39	0.0860715	0.9	10	25	0.031139	4.88302e+07	4	0.231842	-0.032676	0.0951121	39.9	3.25169	1.62075e+09	0	1
2015	300402	C35	0.0088626	0.9	10	25	0.031139	1.9172e+07	4	0.541777	0.002742	0.197637	57.52	1.65187	1.52068e+09	1	2
2015	300406	C27	0.0196481	0.9	10	25	0.031139	2.66058e+07	6	0.068602	0.194207	0.0511644	14.81	4.43165	1.26177e+09	0	2
2015	300408	C39	0.0032537	0	1	0	0	8.22754e+07	22	0.137428	0.175344	0.155659	37.35	4.14262	4.99453e+09	0	2
2015	300415	C35	0.0297879	0.9	10	25	0.031139	6.12755e+07	22	0.456288	0.053659	0.240557	33.75	1.83329	1.43682e+09	0	1
2015	300421	C34	0.0153993	0.9	10	25	0.031139	1.66131e+07	13	0.166664	0.077834	0.384938	32.18	2.3223	6.95869e+08	0	1
2015	300425	C35	0.0023397	0.9	10	25	0.031139	1.32179e+07	3	0.248935	0.035519	0.152206	43.22	2.06644	1.42964e+09	0	1
2015	300430	C40	0	0.9	10	25	0.031139	1.07134e+07	8	0.32609	0.059038	0.171497	29.61	2.39292	9.07759e+08	0	1
2015	300432	C36	0.0365865	0.9	10	25	0.031139	3.08676e+07	31	0.318504	0.130212	0.216906	39.35	2.54458	1.33403e+09	0	1
2015	300447	C38	0.321417	0.8	5	0	0.108053	2.21412e+07	10	0.175617	0.105755	0.082299	56.24	3.81765	6.79744e+08	0	1
2015	300458	C39	0.323187	0.8	5	0	0.031139	2.45992e+08	30	0.141373	0.071693	0.0452585	9.58	3.45193	1.78506e+09		1
2015	300461	C35	0.0746761	0.9	10	25	0.031139	9.17508e+06	34	0.098479	0.066859	0.0349115	21.32	3.78893	3.29234e+08	0	1
2015	300462	C35	0.287715	0.909	11	55	0.031139	1.0591e+07	8	0.26823	0.061488	0.0243028	38.76	2.83971	6.88749e+08	0	1
2015	300473	C34	0.10156	0.9	10	125	0.031139	2.72992e+07	11	0.196363	0.071923	0.133113	37.26	1.98748	1.88069e+09	0	1
2015	300476	C39	0.155799	0.9	10	25	0.031139	7.34637e+07	35	0.37061	0.063814	0.303874	27.18	1.86481	1.98296e+09	0	1
2015	300479	C39	0.593557	0.9	10	85	0.031139	1.97911e+07	1	0.189464	0.098801	0.13867	45	5.1352	5.00249e+08	0	1
2015	300482	C27	0.0289831	0.9	10	25	0.031139	4.56057e+07	28	0.122628	0.15697	0.188697	24.83	4.11743	7.98569e+08	0	1
2015	300498	A03	0.0052949	0	1	0	0.070148	1.82733e+08	50	0.296482	0.202734	0.286231	4.15	1.30693	3.2735e+10	0	2
2015	600006	C36	0.0320669	0.88	10	24	0.140647	6.40355e+08	70	0.596814	0.014167	0.157513	60.1	1.47326	2.02179e+10	1	3
2015	600019	C31	0.0357467	0.5	2	0	0.195063	3449000000	487	0.478281	0.00305	0.388973	79.734	0.871101	2.34123e+11	1	2
2015	600063	C28	0	0.8	5	0	0	1.05578e+08	10	0.507033	0.014674	0.476287	35.12	1.90965	7.44361e+09	1	2
2015	600078	C26	0	0	1	0	0.070148	7356000	0	0.687092	0.005307	0.316094	25.78	1.5067	6.3864e+09	0	1
2015	600103	C22	0	0	1	0	0	1.18022e+07	0	0.623156	-0.039787	0.383566	9.89	3.12773	3.27721e+09	1	3
2015	600143	C29	0.0033627	0.5	2	0	0	7.42695e+08	76	0.428716	0.047041	0.255543	17.76	1.92503	1.47135e+10	0	2
2015	600166	C36	0.0405937	0	1	0	0.070148	2.23798e+09	1145	0.561394	0.008339	0.238358	27.07	1.04649	4.2753e+10	1	1
2015	600172	C30	0	0	1	0	0	5.54668e+07	76	0.403836	0.036243	0.429929	21.96	2.28386	7.58411e+09	0	1
2015	600188	B06	0.0033953	0.893	11	54	0.278252	38072000	75	0.690781	0.005977	0.200402	52.93	1.01481	139061962000	1	1
2015	600206	C32	0.0004484	0.9	10	85	0.184967	1.06377e+08	0	0.059485	0.010729	0.108215	36.42	3.36008	3.09281e+09	1	3
2015	600220	C17	0.0007385	0.8	5	0	0	1.52728e+07	94	0.517492	0.029864	0.452124	8.448	2.93014	4.24279e+09	0	1
2015	600231	C31	0.0021491	0.8	5	0	0	5.91897e+08	0	0.666424	0.003113	0.492576	34.26	1.14653	1.52991e+10	1	2
2015	600288	C39	0.04206	0.9	10	105	0.031139	1.47784e+08	14	0.405971	0.014794	0.123609	29.75	2.89752	3.06622e+09	0	2
2015	600309	C26	0.0328871	0	1	0	0.070148	7.07189e+08	67	0.689919	0.047685	0.41934	50.5	1.49733	4.78044e+10	1	1
2015	600320	C35	0	0	1	0	0.070148	717412492	125	0.732524	0.00329	0.265255	28.83	1.1189	59020752259	1	3
2015	600351	C27	0.0164422	0.833	6	132	0.147062	1.08754e+08	12	0.370148	0.051283	0.424602	24.77	2.98842	4.25182e+09	0	1
2015	600388	C35	0.0135875	0	1	0	0.134278	2.9129e+08	70	0.72889	0.041512	0.064476	17.17	2.09574	1.35151e+10	0	2
2015	600395	B06	0	0	1	0	0	19150300	31	0.423863	0.002238	0.281423	58.07	1.73455	10367043500	1	2
2015	600409	C26	0	0.8	5	0	0	3.00091e+08	14	0.665244	0.018878	0.639678	39.98	1.37003	2.03473e+10	1	2
2015	600418	C36	0.0183684	0	1	0	0.070148	1.85693e+09	3277	0.740259	0.021989	0.268235	30.47	1.16386	3.89038e+10	1	3
2015	600419	C14	0.0756202	0.857	7	10	0.031139	346660	0	0.357156	0.051947	0.383479	36.83	3.12788	1.07557e+09	1	2
2015	600422	C27	0.0264535	0.84	10	46	0.848759	7.89535e+07	43	0.325854	0.087165	0.125525	29.79	3.15769	4.94827e+09	0	1
2015	600423	C26	0	0	1	0	0	9.43492e+07	2	0.835623	-0.101402	0.619379	29.55	1.55286	4.78837e+09	1	2
2015	600426	C26	0	0	1	0	0	3.03871e+08	8	0.364736	0.077929	0.750286	32.22	1.5536	1.16086e+10	1	2
2015	600432	C32	0	0.8	5	0	0	686548	11	0.726136	-0.167224	0.50603	24.43	1.44444	1.79351e+10	1	3
2015	600456	C32	0.0006552	0	1	0	0	6.53553e+07	6	0.465547	-0.025791	0.39629	55.04	1.71819	6.97279e+09	1	2
2015	600459	C32	0	0	1	0	0	1.58664e+08	9	0.428502	0.021213	0.171744	39.34	2.09054	3.29119e+09	1	1
2015	600468	C38	0.0469435	0.8	5	0	0	3.70413e+07	0	0.502173	0.016849	0.193056	60.5	5.96551	1.47963e+09	1	2
2015	600477	E50	0.0445848	0	1	0	0	1.2585e+08	28	0.689439	0.022348	0.116069	43.87	1.92785	6.42299e+09	0	1
2015	600498	C39	0.238132	0	1	0	0.006228	1.46865e+09	232	0.593657	0.03707	0.0780523	46.55	2.06938	1.90786e+10	1	1
2015	600500	C26	0.0149547	0.5	2	0	0	2.83226e+08	0	0.513453	0.025537	0.233	55.35	1.14472	4.03378e+10	1	2
2015	600511	F51	0.151394	0	1	0	0	2.2311e+07	0	0.46396	0.081194	0.0864728	44.01	2.29505	6.55605e+09	1	1
2015	600521	C27	0.0282976	0.8	5	0	0	2.72724e+08	37	0.325472	0.079181	0.290133	26.76	3.94139	5.5155e+09	0	1
2015	600531	C32	0	0	1	0	0	9.75899e+06	8	0.806738	0.001704	0.289294	42.6	1.46277	7.43487e+09	1	3
2015	600558	C33	0.0152969	0.9	10	25	0.031139	9.68116e+07	12	0.236368	0.02832	0.170849	32.97	2.19802	2.64766e+09	1	2
2015	600569	C31	0	0	1	0	0	557443400	23	0.831965	-0.079077	0.390852	60.14	1.06668	3.22266e+10	1	2
2015	600572	C27	0.0213085	0	1	0	0	1.20743e+08	3	0.522894	0.052641	0.187423	27.4	2.52432	9.5688e+09	0	1
2015	600586	C30	0.0011585	0	1	0	0	6.85972e+07	14	0.57967	0.003753	0.460551	31.37	1.4786	9.78362e+09	0	1
2015	600600	C15	0.195885	0	1	0	0.070148	12879000	18	0.432783	0.056562	0.347253	30.83	1.51848	28500590128	1	2
2015	600624	S90	0.0224366	0.88	10	24	0.140647	2.91659e+07	0	0.38513	0.031799	0.141556	18.74	4.59406	1.83714e+09	1	1
2015	600679	C37	0.0010015	0.9	10	25	0.031139	2402882	0	0.254574	0.002432	0.0779677	29.13	3.06351	1.67865e+09	1	3
2015	600685	C37	0.0205047	0.8	5	0	0.031139	7.69697e+08	22	0.788377	0.002121	0.214992	41.66	1.28954	4.8996e+10	1	3
2015	600707	C39	0	0.8	5	0	0	2.08039e+08	0	0.719848	0.006918	0.391255	24.6	2.0171	6.15171e+09	1	1
2015	600724	K70	0.009861	0.8	5	0	0	2.34249e+06	0	0.819881	-0.062878	0.0328864	76.95	1.43596	1.77555e+10	1	2
2015	600742	C36	0	0	1	0	0	9.65547e+07	0	0.367581	0.064044	0.203919	20.14	1.22955	7.12626e+09	1	1
2015	600761	C35	0.187005	0.8	5	0	0	2.68838e+08	310	0.267228	0.074729	0.29865	37.97	1.7038	5.73204e+09	1	2
2015	600789	C27	0.0286451	0	1	0	0	1.33407e+08	3	0.525846	0.001884	0.393045	24.59	2.45803	4.01827e+09	1	3
2015	600792	C25	0	0.9	10	25	0.031139	4.16015e+07	11	0.534644	-0.117732	0.444539	60.19	1.55613	5.91892e+09	1	2
2015	600867	C27	0.065447	0.833	6	30	0.070148	8.03762e+07	3	0.345582	0.129368	0.298499	37.18	8.46429	3.78813e+09	0	1
2015	600873	C14	0.014741	0	1	0	0	3.77782e+08	0	0.528908	0.024522	0.633406	27.48	2.09247	1.81695e+10	0	2
2015	600887	C14	0.0271952	0	1	0	0.124916	8.02617e+07	119	0.491662	0.117444	0.367354	8.79	2.96857	3.9631e+10		2
2015	600888	C39	0.013007	0	1	0	0	232742000	13	0.636635	0.002791	0.445074	28.14	1.26595	8.95638e+09	0	2
2015	600987	C17	0	0.9	10	25	0.031139	8.73789e+07	2	0.231966	0.139622	0.378929	32.9	2.29739	4.03563e+09	0	2
2015	600997	C25	0	0.88	10	49	0.140647	4.67582e+07	0	0.600533	-0.026167	0.33687	56.72	0.939245	2.03396e+10	1	2
2015	600998	F51	0	0	1	0	0.070148	4.14453e+07	0	0.697847	0.021601	0.085548	26.3	1.59798	3.2585e+10	0	1
2015	601011	C25	0.0002873	0.9	10	25	0.031139	9.46076e+06	52	0.380015	0.011166	0.196003	36.36	1.5602	8.03957e+09	0	1
2015	601186	E48	0	0	1	0	0.179684	8759416000	0	0.814941	0.019213	0.0600789	55.73	1.05887	696096330000	1	2
2015	601390	E48	0.0022816	0	1	0	0.179684	10283751000	9	0.804669	0.016515	0.0628704	53.67	1.11539	713667705000	1	1
2015	601633	C36	0.027649	0	1	0	0.27252	2.76061e+09	705	0.466186	0.112089	0.266392	56.04	1.65669	7.19106e+10	0	2
2015	601666	B06	0.0057289	0.893	11	54	0.278252	2.62658e+08	29	0.719141	-0.060458	0.545943	54.27	1.02985	3.54129e+10	1	1
2015	601678	C26	0.0041141	0	1	0	0	1.39703e+07	3	0.338174	0.052158	0.544731	10.5	1.43028	7.27015e+09	0	2
2015	601718	C18	0.0014958	0.8	5	0	0	1.70577e+08	0	0.482982	0.044557	0.128059	66.33	2.23135	2.53034e+10	1	1
2015	601857	B07	0	0.764	6	246	0.217209	1930000	3286	0.438498	0.017695	0.284684	86.35	1.06797	2394094000000	1	2
2015	601886	E50	0.0237355	0	1	0	0.070148	4.51217e+08	76	0.711993	0.015425	0.0501221	27.35	1.36363	2.23324e+10	0	1
2015	601899	B09	0	0	1	0	0	358340800	16	0.619512	0.016001	0.349874	26.56	1.38381	83914033655	1	2
2015	603009	C36	0.0041217	0	1	0	0	18365405	4	0.519312	0.043634	0.297738	51.21	1.82457	1.10129e+09	0	1
2015	603025	C39	0.182266	0	1	0	0	5.91908e+07	20	0.066357	0.117127	0.116308	30.62	2.21209	1.58228e+09	1	1
2015	603227	C26	0.0072402	0.8	5	0	0	2.62507e+06	0	0.483292	0.044053	0.330149	30.71	1.85592	2.82046e+09	1	1
2015	603456	C27	0	0	1	0	0	7.68032e+07	24	0.2457	0.059874	0.423751	44.43	2.0363	3.33522e+09	0	1
2015	603555	C18	0.119133	0.9	10	25	0.031139	3.64843e+07	94	0.50604	0.068743	0.112505	78.89	1.74425	4.82722e+09	0	1
2015	603599	C26	0	0.8	5	0	0	8.04352e+07	63	0.266965	0.042838	0.291181	51.92	1.58655	3.04071e+09	0	1
2015	603669	C27	0.0045003	0.9	10	25	0.031139	3.85759e+07	0	0.166714	0.111421	0.207522	49.5	2.47969	1.34351e+09	0	1
2015	603766	C37	0.0409739	0.8	5	0	0	2.05787e+08	189	0.342543	0.098136	0.252404	49.42	2.64627	8.37851e+09	0	2
2016	21	C39	0.0147008	0.8	5	0	0	1.66857e+08	36	0.547908	0.019095	0.216667	44.51	1.73124	1.17174e+10	1	2
2016	30	C36	0.0568206	0.893	10	150	0.103328	1.25211e+08	10	0.3635	0.074575	0.190878	24.41	1.55875	9.07299e+09	1	2
2016	39	C33	0	0.9	10	50	0.103328	563792000	367	0.685954	0.005898	0.176843	55.44	1.01499	124614748000	1	1
2016	59	C25	0	0.86	10	23	0.336497	7.73123e+07	0	0.646672	0.058913	0.457287	32.16	1.2218	3.13706e+10	1	2
2016	70	C38	0.0047654	0.88	10	85	0.549493	2.11099e+08	26	0.6724	0.028812	0.122793	39.18	2.15434	4.76645e+09	1	1
2016	153	C27	0.0138476	0.88	10	24	0.145861	3.54129e+07	1	0.537108	0.018355	0.338858	11.48	2.15212	2.49037e+09	0	2
2016	403	C27	0.0104848	0.9	10	25	0.034875	2.6849e+07	0	0.588208	0.03196	0.368327	22.61	5.54093	1.2796e+09	0	3
2016	410	C34	0.001329	0.9	10	25	0.034875	2.7313e+08	12	0.966771	-0.057965	0.113821	30.13	1.36646	2.47984e+10	1	1
2016	420	C28	0.0316388	0	1	0	0.075428	6.56025e+06	9	0.417175	0.005009	0.333389	14.5	1.34904	4.6207e+09	1	1
2016	488	C22	0.0030057	0.9	10	25	0.034875	7.35689e+08	9	0.725773	0.02458	0.350142	15.13	0.955363	8.22854e+10	1	1
2016	530	C34	0	0.86	10	23	0.336497	8.59498e+07	27	0.334328	0.036506	0.102222	19.96	1.38991	4.98351e+09	1	1
2016	534	K70	0.0071734	0.8	5	0	0.034875	1.53713e+07	0	0.403374	0.030363	0.0513833	52.38	3.81758	2.35589e+09	0	3
2016	536	C39	0.0197721	0.88	10	24	0.145861	6.60026e+07	0	0.309024	0.020098	0.0919759	28.68	1.31579	1.89436e+10	0	1
2016	538	C27	0.0003343	0.5	2	0	0	8.9927e+07	23	0.355604	0.119207	0.0724914	41.52	3.58102	2.45866e+10	1	1
2016	550	C36	0.0522791	0.9	10	25	0.034875	1937312797	141	0.493372	0.05381	0.228154	41.03	1.30629	24493788810	1	2
2016	559	C36	0.159231	0.909	11	130	0.034875	4.3878e+08	39	0.589862	0.077317	0.254813	51.53	3.22693	1.15177e+10	0	2
2016	566	C27	0.0023352	0.88	10	54	0.145861	6.13982e+07	0	0.413974	0.016585	0.105655	34.08	1.8743	9.60729e+09	0	1
2016	585	C38	0	0.9	10	25	0.034875	447131	0	0.48267	-0.247837	0.104135	29.43	12.4231	4.0183e+08	0	1
2016	589	C29	0.0313955	0.9	10	25	0.034875	1.52928e+08	28	0.656792	0.001416	0.362628	25.33	1.09683	1.04283e+10	1	2
2016	595	C34	0	0.9	10	25	0.034875	1.18828e+07	0	0.448156	-0.070327	0.282256	54.43	4.98421	1.20056e+09	0	1
2016	597	C27	0.0216004	0.909	11	60	0.034875	7.86923e+07	21	0.751378	0.002691	0.332302	21.5	1.21825	9.78998e+09	1	1
2016	612	C32	0.0526867	0.9	10	55	0.034875	405269	0	0.378894	0.013625	0.372483	15.96	2.05561	7.28252e+09		3
2016	622	C35	0	0.9	10	25	0.034875	639517	0	0.542295	0.093413	0.0487267	17.99	8.87422	4.66467e+08	0	3
2016	625	C36	0.0105759	0.5	2	0	0.284172	3203000000	868	0.592968	0.096484	0.145342	40.88	1.21636	1.0651e+11	1	3
2016	635	C26	0.0353751	0.9	10	25	0.034875	2.0001e+06	0	0.130624	0.03297	0.633365	51.25	2.9266	3.33009e+09	1	2
2016	637	C25	0	0.86	10	23	0.336497	53290000	0	0.26409	0.057496	0.296687	29.5	2.69477	1.27984e+09	0	2
2016	639	C13	0	0.9	10	25	0.034875	8.21426e+07	0	0.695448	0.015438	0.081633	35	1.8442	8.33618e+09	0	1
2016	657	C32	0	0.9	10	25	0.034875	2.0998e+08	0	0.478328	0.007778	0.34766	60.94	1.31483	6.8802e+09	1	2
2016	677	C28	0	0.9	10	100	0.034875	19866000	0	0.238342	0.019264	0.498498	23.15	7.68724	8.44386e+08	0	2
2016	678	C34	0	0.9	10	25	0.034875	47597300	11	0.499855	0.006442	0.399829	27.94	2.72316	2.5783e+09	1	1
2016	683	C26	0.0043153	0.9	10	25	0.034875	6.38412e+07	0	0.56106	-0.028498	0.437838	34.13	1.05826	2.22334e+10	0	1
2016	698	C25	0.011217	0.9	10	25	0.034875	1.1626e+08	3	0.602551	0.031999	0.50917	26.68	1.1122	1.05979e+10	1	2
2016	700	C36	0.121592	0.9	10	25	0.034875	1.10963e+08	0	0.477059	0.031372	0.240373	33.07	1.47277	5.93437e+09	0	1
2016	708	C31	0	0	1	0	0	2.38114e+08	6	0.363229	0.050055	0.466915	29.95	1.34242	5.84713e+09	1	2
2016	709	C31	0	0.889	12	83	1	1.41319e+09	62	0.749285	0.007687	0.526488	39.69	0.939984	1.8599e+11	1	1
2016	723	C25	0	0.88	10	49	0.145861	3000000	36	0.412597	0.060867	0.543356	77.29	1.18372	1.25963e+10	0	2
2016	726	C17	0	0.909	11	55	0.034875	2.89827e+08	37	0.211971	0.090684	0.557487	15.21	1.29223	9.4071e+09	0	2
2016	731	C26	0.0081569	0.9	10	25	0.034875	3.53046e+06	1	0.458739	-0.055206	0.471661	12.18	1.70357	4.74203e+09	1	2
2016	751	C32	0	0.9	10	55	0.034875	4.32025e+06	1	0.483367	0.032424	0.19599	23.59	2.41877	4.14494e+09	1	1
2016	756	C27	0.0074048	0.9	10	55	0.034875	1.06882e+08	20	0.559729	0.028171	0.449098	34.46	1.511	4.72279e+09	1	2
2016	761	C31	0.0013693	0.88	10	24	0.145861	1437398000	192	0.754481	0.015231	0.381722	77.88	1.04436	5.41978e+10	1	1
2016	778	C33	0	0.9	10	25	0.034875	8.91934e+08	203	0.625549	0.009143	0.292576	45.38	1.00783	4.92718e+10	1	1
2016	792	C26	0.0122975	0.9	10	25	0.034875	1.11347e+07	38	0.682063	0.002527	0.441413	27.03	1.092	8.29459e+10	1	2
2016	795	C30	0.0117734	0.9	10	25	0.034875	8.92456e+07	0	0.20797	0.012427	0.240438	39.38	2.18038	2.52509e+09	0	1
2016	800	C36	0	0.899	12	235	0.580488	5.62045e+08	0	0.597165	-0.05264	0.253771	53.03	1.45617	1.90489e+10	1	2
2016	806	C38	0.0051496	0.9	10	25	0.034875	3.80266e+07	0	0.268357	0.005689	0.129281	47.79	4.36818	2.88653e+09	0	1
2016	811	C34	0.0359525	0.9	10	25	0.034875	1.0235e+08	0	0.545409	0.060684	0.130459	29.15	1.72458	5.27623e+09	1	1
2016	815	C22	1	0.88	10	24	0.145861	3.20741e+06	0	0.303169	0.001377	0.274883	20.86	2.95516	2.86451e+09	1	1
2016	818	C26	0.0009532	0.9	10	25	0.034875	5.12993e+06	0	0.129885	0.041844	0.526851	28.68	3.41127	2.66571e+09	0	1
2016	819	C25	0	0.88	10	54	0.256846	163	0	0.138221	0.013993	0.23433	23.46	8.32137	8.2732e+08	1	2
2016	821	C35	0.0157972	0.9	10	25	0.034875	5.67925e+07	21	0.36767	0.031023	0.177752	26.35	2.44569	2.94678e+09	0	3
2016	825	C31	0	0.909	11	85	0.034875	2.01703e+09	148	0.681353	0.014077	0.69752	63.49	0.990546	7.25865e+10	1	2
2016	836	C38	0.0344446	0.88	10	48	0.145861	7.35427e+07	4	0.256543	0.02972	0.167317	11.09	3.52811	2.6009e+09	0	2
2016	848	C15	0	0.8	5	0	0.034875	1.30645e+07	15	0.351975	0.147182	0.0868698	40.68	3.88684	3.09633e+09	0	2
2016	850	C17	0.0342642	0.9	10	25	0.034875	5.5269e+07	71	0.389474	0.008288	0.234129	46.4	1.11092	7.79544e+09	1	3
2016	856	C35	0.0205305	0.88	10	24	0.145861	1.11459e+07	0	0.787845	0.013992	0.0481311	30	2.94747	1.64709e+09	1	3
2016	859	C29	0.0025513	0.8	5	0	0.034875	4.89239e+07	26	0.294365	0.004264	0.446547	24.6	2.33669	2.08886e+09	1	3
2016	876	C13	0	0.844	8	14	0.145861	7.41407e+07	83	0.316596	0.083789	0.200463	29.41	1.17757	3.7385e+10	0	2
2016	878	C32	0	0.9	10	121	0.114501	615633539	8	0.712887	0.007568	0.320244	45.01	1.43867	2.30475e+10	1	2
2016	890	C33	0.006767	0	1	0	0	1.17921e+07	0	0.89653	0.017568	0.0327459	21.07	1.41605	8.79063e+09	0	3
2016	898	C31	0.000695	0.5	2	108	0.142086	1002000000	610	0.485767	0.018338	0.55712	67.29	0.914838	88069000000	1	2
2016	903	C34	0	0.9	10	25	0.034875	1.34782e+08	41	0.483135	0.025785	0.225241	31.92	1.33394	8.66854e+09	1	1
2016	910	C20	0.0089981	0.9	10	25	0.034875	123100000	6	0.489455	0.09005	0.197882	47.52	2.19117	5.93162e+09	0	3
2016	911	C13	0.0145258	0.9	10	25	0.034875	36156300	1	0.759495	0.002869	0.242686	42.2	1.62408	6.71339e+09	1	1
2016	912	C26	0.0010259	0.9	10	25	0.034875	2.3792e+07	2	0.984946	-0.083234	0.749626	54.38	1.99396	7.66463e+09	1	3
2016	913	C37	0.0011657	0.9	10	25	0.034875	1.45159e+08	33	0.341601	0.085362	0.21657	29.77	2.44405	3.59332e+09	0	3
2016	915	C27	0.013568	0.9	10	25	0.034875	5.8787e+07	7	0.214685	0.141389	0.21043	20.72	3.26539	2.48221e+09	1	2
2016	922	C38	0.0157632	0.917	12	85	0.034875	5.10672e+07	0	0.489227	-0.155582	0.187365	24.12	2.65482	2.80668e+09	1	2
2016	925	C35	0	0.9	10	25	0.034875	9.08656e+07	34	0.717116	-0.033123	0.0661741	16.66	2.60122	4.01183e+09	1	1
2016	929	C15	0.0102278	0.875	8	15	0.034875	3.20473e+06	0	0.241178	-0.016836	0.181622	20.61	2.59592	1.52184e+09	0	2
2016	930	C26	0	0.9	10	253	0.256846	7.99736e+07	13	0.686142	0.024515	0.42586	15.76	3.07099	5.43501e+09	1	2
2016	931	S90	0.0591465	0.9	10	25	0.034875	1.13654e+07	0	0.660986	0.014309	0.161766	24.47	2.46227	3.147e+09	0	1
2016	933	C32	0.0003971	0.9	10	25	0.034875	80304000	0	0.852143	-0.019796	0.395444	24.21	1.05592	5.17615e+10	1	1
2016	949	C28	0.0007862	0.9	10	25	0.034875	1.14759e+08	10	0.372869	0.02016	0.47692	30.17	1.60715	5.69717e+09	1	1
2016	951	C36	0	0.667	3	0	0	2.89565e+08	0	0.731982	0.026489	0.0703331	63.78	1.17619	2.03167e+10	1	2
2016	952	C27	0	0.9	10	25	0.034875	27721200	5	0.596556	0.08894	0.545575	16.57	3.63115	1.63388e+09	1	2
2016	955	C17	0.0060432	0.8	5	0	0.034875	12570000	2	0.368533	0.023466	0.398293	16.73	3.84503	1.18627e+09	0	2
2016	959	C31	0.0148884	0	1	0	0.142086	1.01661e+08	80	0.736019	0.003708	0.616532	79.38	1.00633	1.27206e+11	1	2
2016	960	C32	0	0.9	10	25	0.034875	282543000	4	0.685282	0.008013	0.417919	36.86	1.29966	2.84252e+10	1	2
2016	976	C28	0.0009346	0.88	10	24	0.145861	1.94316e+07	0	0.207553	0.006315	0.0690909	18.88	1.97936	4.50521e+09	0	1
2016	977	C39	0.398862	0.8	5	0	0.034875	7.6075e+08	950	0.564932	0.03123	0.0430683	40.9	2.82314	9.07914e+09	1	1
2016	980	C36	0.0141014	0.9	10	25	0.034875	6.13554e+07	13	0.473969	0.021188	0.145378	19.99	2.32682	4.11314e+09	0	2
2016	985	C26	0	0.9	10	145	0.17722	9.55783e+06	1	0.217935	0.050306	0.607325	39.34	6.22284	6.6278e+08	1	2
2016	2007	C27	0.0053665	0.8	5	0	0.034875	9.86404e+07	3	0.046243	0.165868	0.219062	17.84	6.35164	4.65046e+09	0	3
2016	2021	C35	0.0034675	0.8	5	0	0.142119	1.87927e+07	0	0.404719	0.009835	0.136066	17.45	3.38672	1.74581e+09	0	1
2016	2023	C37	0.116846	0.8	5	0	0.034875	9.35452e+07	5	0.302335	0.005727	0.231592	17.18	1.93211	5.92542e+09	0	1
2016	2030	C27	0.0498932	0.9	10	25	0.034875	1.51278e+08	6	0.383239	0.032832	0.078169	16.63	4.30072	4.13966e+09	1	1
2016	2035	C38	0.0527441	0.9	10	25	0.034875	1.37095e+08	161	0.500541	0.095031	0.15805	13.86	2.86858	3.5933e+09	0	3
2016	2043	C20	0.0259527	0.9	10	25	0.034875	3.41831e+07	24	0.191915	0.130054	0.0894472	29.19	3.27318	1.9843e+09	0	2
2016	2045	C39	0	0	1	0	0.075428	152457347	21	0.529116	0.018408	0.20413	21.88	2.25309	3004351047	0	2
2016	2048	C36	0.140112	0.88	10	128	0.466764	2.73826e+08	0	0.547936	0.081146	0.183433	16.97	1.36141	1.35198e+10	0	2
2016	2066	C30	0.008911	0.9	10	25	0.034875	5.29424e+07	28	0.744741	0.005538	0.24176	40.13	2.03731	3.38841e+09	1	3
2016	2068	C26	0	0	1	0	0	2.77341e+08	9	0.645206	0.016553	0.468657	43.59	1.46837	6.17948e+09	1	2
2016	2077	K70	0	0.9	10	25	0.034875	1.27471e+07	0	0.440527	0.002841	0.111066	48.97	1.4066	6.92411e+09	1	1
2016	2078	C22	0.0047327	0	1	0	0	4.46776e+08	10	0.587013	0.057353	0.558819	48.4	1.42388	2.01942e+10	0	2
2016	2087	C17	4.1e-05	0.9	10	25	0.034875	1.45689e+08	23	0.628088	0.026146	0.309178	27.3	1.28796	7.93443e+09	1	1
2016	2089	C39	0.0096579	0.9	10	30	0.034875	7.68797e+07	4	0.62116	0.010627	0.243572	18.05	2.02269	5.37545e+09	0	1
2016	2090	C38	0.11503	0.9	10	25	0.034875	1.35904e+08	5	0.644611	0.037466	0.162941	36.92	1.95817	3.81818e+09	0	1
2016	2092	C26	0.0543779	0.909	11	55	0.034875	2.59627e+08	36	0.642542	0.041489	0.535357	21.08	1.0913	4.66683e+10	1	1
2016	2094	C26	0.0493106	0.9	10	55	0.034875	1.74764e+07	3	0.332997	0.069127	0.0586574	23.06	3.77848	2.8843e+09	0	1
2016	2096	C26	0	0.909	11	80	0.340247	80110849	0	0.530163	0.008898	0.205983	41.62	1.73286	4.4577e+09	1	3
2016	2102	C27	0.0020324	0.9	10	25	0.034875	1.95645e+07	0	0.355812	0.034765	0.0799101	12.96	1.51089	7.11983e+09	0	3
2016	2114	C32	0.0002655	0.88	10	24	0.145861	2.23682e+06	6	0.519974	0.043138	0.305899	32.59	3.70322	1.89219e+09	1	2
2016	2115	C39	0.0392324	0	1	0	0.075428	8.19795e+07	13	0.621308	0.009636	0.122489	19.09	2.07132	2.60914e+09	0	1
2016	2122	C34	0.0037286	0.9	10	25	0.034875	8.63774e+07	0	0.296187	-0.038735	0.329427	29.97	2.43729	6.64837e+09	0	2
2016	2125	C26	0.0006683	0.9	10	25	0.034875	2.07168e+07	0	0.501184	0.011813	0.425976	29.51	2.16037	2.17851e+09	1	2
2016	2148	I65	0.882747	0	1	0	0	2.97968e+07	2	0.090645	0.064703	0.165244	21.25	3.4608	1.22272e+09	0	3
2016	2150	C33	0.011559	0	1	0	0	1.49913e+07	4	0.215407	0.077854	0.180372	38.32	3.30267	1.37182e+09	0	1
2016	2160	C32	0.0120365	0.8	5	0	0	1.09505e+08	5	0.44153	0.027369	0.26444	25.42	1.392	5.70362e+09	0	3
2016	2167	C32	0.0002158	0.88	10	24	0.145861	24365491	0	0.616608	0.009836	0.311211	15.66	3.00009	2.70244e+09	1	2
2016	2172	C28	0.0371335	0.9	10	25	0.034875	2.32905e+06	0	0.675708	0.066324	0.472616	49.1	2.1276	4.12253e+09	0	2
2016	2176	C38	0.0031182	0.9	10	66	0.114501	1.4778e+08	0	0.507545	0.026091	0.187209	16.4	2.40035	7.74461e+09	0	1
2016	2179	C39	0.105101	0	1	0	0	4.31426e+08	244	0.458	0.091246	0.163683	41.57	3.02533	8.50988e+09	1	2
2016	2190	C35	0.0439992	0.9	10	25	0.034875	1.11779e+08	0	0.497673	0.022211	0.204012	51.33	1.73948	8.88955e+09	1	1
2016	2193	C17	0.0074406	0	1	0	0	2.27139e+07	6	0.438528	0.007406	0.165113	16.07	1.46847	4.42458e+09	0	1
2016	2196	C35	0.0136797	0.9	10	25	0.034875	4.63504e+07	13	0.190106	0.040918	0.125121	17.66	1.72723	2.90412e+09	0	2
2016	2225	C30	0.0014615	0.9	10	25	0.034875	1.1228e+08	4	0.48117	-0.037702	0.139067	16.29	1.50848	4.67989e+09	0	2
2016	2237	C32	0.0016337	0.9	10	55	0.034875	5.06619e+08	5	0.711783	0.01537	0.268311	35.87	1.44814	1.3285e+10	0	1
2016	2241	C39	0	0	1	0	0.006975	1.33884e+09	1157	0.526519	0.070223	0.311696	25.54	2.07132	2.29121e+10	0	1
2016	2242	C38	0	0.667	3	0	0.020925	2.17528e+08	1474	0.371685	0.131132	0.119845	48.21	2.84037	5.59256e+09	0	2
2016	2265	C36	1	0.88	10	48	0.256846	2.07199e+07	9	0.371283	0.00896	0.289399	48.2	7.41757	7.88869e+08	1	1
2016	2271	C30	0.0326679	0	1	0	0.075428	3.17041e+08	42	0.43697	0.115883	0.180306	29.51	2.01878	8.85655e+09	0	1
2016	2281	C39	0.230461	0	1	0	0	3.45046e+08	101	0.395116	0.056869	0.144276	45.43	3.72915	4.81699e+09	1	3
2016	2290	C38	0.0014412	0.8	5	0	0.034875	4.44293e+07	16	0.383229	0.01431	0.12205	27.49	2.37055	1.95431e+09	0	1
2016	2296	C39	0.0239132	0.9	10	50	0.103328	5.26552e+07	24	0.30994	0.038063	0.0228009	14.61	2.65516	2.23498e+09	0	1
2016	2300	C38	8.4e-05	0.9	10	25	0.034875	1.30602e+08	55	0.544419	0.053678	0.366596	22.31	2.22983	3.0717e+09	0	2
2016	2309	C38	0.0460276	0	1	0	0.075428	4.18283e+08	18	0.764072	0.003708	0.151523	41.76	1.0742	2.49225e+10	0	1
2016	2338	C40	0.0082236	0.9	10	25	0.034875	3.72935e+07	10	0.120836	0.061139	0.194352	42.65	6.0769	9.75031e+08	1	3
2016	2339	C38	0.0998868	0.9	10	25	0.034875	9.31097e+07	72	0.434432	0.035706	0.0953679	4.31	2.46788	2.92045e+09	0	1
2016	2358	C38	0.0290404	0.9	10	25	0.034875	1.01534e+08	129	0.392812	0.042385	0.135464	21.33	2.48411	7.47785e+09	0	1
2016	2360	C26	0.0029226	0.9	10	25	0.034875	7.08351e+06	0	0.215995	0.064812	0.178354	21.22	2.63175	1.43088e+09	0	1
2016	2381	C29	0.069982	0.909	11	165	0.110303	5.28112e+07	6	0.265439	0.013515	0.21337	20.1	1.67052	2.42629e+09	0	1
2016	2388	C39	0.588811	0.9	10	25	0.034875	5.88175e+06	0	0.528441	0.008006	0.0652495	48.09	3.7652	1.25973e+09	0	1
2016	2390	C27	0	0.9	10	25	0.034875	2.33099e+07	11	0.399374	0.022479	0.138716	21.04	1.4011	1.07971e+10	0	1
2016	2412	C27	0.0091011	0.9	10	25	0.034875	3.74341e+07	2	0.248378	0.050778	0.263691	51.97	3.38552	1.67439e+09	0	1
2016	2415	C39	0.195028	0	1	0	0	2.4334e+09	634	0.407662	0.179498	0.0690327	39.91	3.24358	4.1339e+10	1	1
2016	2422	C27	0.0074093	0.909	11	55	0.110303	613163729	167	0.510192	0.026669	0.409475	26.33	1.34268	23409878945	0	2
2016	2433	C27	0.0401861	0.9	10	25	0.034875	3.04209e+07	13	0.310655	0.03676	0.244845	32.63	1.46016	6.87919e+09	0	1
2016	2435	C35	0.0182955	0.9	10	85	0.225487	7.7277e+07	7	0.139709	0.050837	0.148248	36.81	1.32932	5.8866e+09	0	1
2016	2444	C33	0.0892607	0.9	10	25	0.034875	9.32846e+07	108	0.190723	0.089083	0.101397	44.54	2.34755	7.09274e+09	0	1
2016	2452	C38	0.0399778	0.9	10	25	0.034875	4.88518e+07	8	0.534003	0.042621	0.0828876	17.96	1.82198	2.84729e+09	0	1
2016	2457	C30	0.0022219	0.9	10	55	0.114501	2.33523e+07	4	0.371205	0.0079	0.152906	21.28	1.53504	2.91366e+09	0	1
2016	2459	C35	0.131852	0.9	10	25	0.034875	1.57593e+07	6	0.078775	0.014986	0.256795	36.39	3.35983	1.34211e+09	0	2
2016	2465	C39	0.080606	0.8	5	6	0.020925	5.2505e+08	74	0.339573	0.055715	0.117532	21.22	2.40085	1.09101e+10	1	1
2016	2469	M74	0.0677178	0.9	10	25	0.034875	2.67739e+07	5	0.168596	0.012004	0.0806084	23.1	2.94271	1.52633e+09	0	2
2016	2471	C38	0.0075638	0.9	10	25	0.034875	2.12045e+08	5	0.662605	0.01634	0.139676	37.08	1.56114	8.51159e+09	0	2
2016	2473	C38	0.0045027	0.9	10	25	0.034875	1.20934e+06	5	0.224913	-0.078828	0.259916	18.13	10.3487	4.44696e+08	0	2
2016	2476	C26	0	0.88	10	54	0.256846	2.62145e+07	3	0.28573	-0.003729	0.270398	13.58	4.49772	1.44985e+09	0	1
2016	2484	C39	0.0048582	0.9	10	60	0.034875	6.86323e+07	11	0.114889	0.0457	0.177692	31.84	2.62289	3.47794e+09	0	1
2016	2486	C18	0.0135943	0.9	10	25	0.034875	2.32535e+07	19	0.425946	0.001275	0.491226	19.61	5.48983	1.63204e+09	0	3
2016	2490	C35	0	0.9	10	25	0.034875	4.30924e+07	4	0.67331	-0.112734	0.53128	33.29	1.3719	5.77204e+09	0	1
2016	2494	C19	0.0018548	0	1	0	0	1.29971e+07	1	0.208337	0.003994	0.169918	31.31	1.88139	2.52567e+09	0	1
2016	2497	C26	0.0275129	0	1	0	0	3.84712e+07	5	0.200868	0.045592	0.162934	14.7	2.03379	3.24014e+09	0	1
2016	2498	C38	0	0.9	10	55	0.034875	1.73059e+08	2	0.310281	0.064747	0.0687855	66.56	2.48377	6.43697e+09	0	2
2016	2508	C38	0.19374	0.9	10	25	0.034875	1.9469e+08	159	0.356958	0.188118	0.13284	49.68	4.44651	6.4152e+09	0	2
2016	2521	C22	0	0.9	10	25	0.034875	8.20592e+07	0	0.193883	0.033606	0.298647	16.31	1.39379	4.22345e+09	0	2
2016	2522	C29	0.0074969	0.9	10	25	0.034875	2.08845e+07	1	0.237475	0.045084	0.321962	45.07	5.78809	2.08522e+09	0	1
2016	2546	C38	0.103584	0	1	0	0	6.16816e+07	10	0.098126	0.030313	0.0981932	41.86	2.15941	3.17622e+09	0	1
2016	2551	C35	0.0008706	0.9	10	25	0.034875	45996387	2	0.465051	0.033592	0.0554857	41.91	1.99706	4.05819e+09	0	1
2016	2552	C34	0.0147333	0.88	10	24	0.145861	1.46631e+07	7	0.378899	-0.14477	0.309883	32.83	3.37694	1.153e+09	0	2
2016	2560	C38	0.0030853	0.9	10	55	0.114501	4.79813e+07	4	0.329748	0.033991	0.102185	24.16	1.69418	2.58671e+09	0	2
2016	2565	C22	0.0069237	0.9	10	25	0.034875	6.32986e+07	4	0.389639	0.028381	0.175511	25.33	1.87475	3.72117e+09	0	2
2016	2574	C41	0.0219315	0.9	10	145	0.301371	6.75362e+06	21	0.375877	0.00862	0.0300843	29.96	1.61716	4.92148e+09	0	2
2016	2575	C24	0.0070712	0.9	10	25	0.034875	1.08807e+07	15	0.018881	0.013798	0.33392	44.85	8.94762	9.25074e+08	0	2
2016	2591	C26	0.064804	0.9	10	25	0.034875	9.31851e+06	0	0.180784	0.007957	0.248916	25.93	3.67417	9.22948e+08	0	3
2016	2597	C26	0	0.9	10	25	0.034875	7.50531e+07	39	0.382996	0.131172	0.314744	51.79	2.41283	4.29239e+09	0	2
2016	2598	C34	0.0047301	0.9	10	50	0.103328	2.48803e+07	3	0.270509	0.053914	0.199731	29.81	4.10888	1.03035e+09	1	2
2016	2604	C13	0	0.9	10	25	0.034875	26576559	9	0.277957	0.02761	0.170435	18.27	1.64107	4.22645e+09	0	1
2016	2612	C18	0.0371269	0.9	10	25	0.034875	6.48549e+07	0	0.267495	0.041566	0.109303	50.79	1.47544	4.42292e+09	0	1
2016	2613	C35	0.0123286	0.9	10	25	0.034875	6.75801e+07	18	0.173227	0.011297	0.290894	54.23	2.0078	1.95721e+09	0	2
2016	2614	C35	0.0186446	0.9	10	25	0.034875	1.34777e+08	101	0.418534	0.060391	0.138834	27.82	1.57558	4.398e+09	0	2
2016	2622	C38	0.0020939	0.88	10	24	0.145861	4.37809e+06	0	0.077657	0.01141	0.184975	23.81	9.72357	1.268e+09	0	3
2016	2625	C36	0.0147103	0.9	10	25	0.034875	1.59685e+07	28	0.185389	0.089136	0.409884	18.23	11.7808	7.39799e+08	0	2
2016	2630	C34	0	0.9	10	25	0.034875	7.94694e+07	6	0.704284	0.019248	0.110576	23.05	1.45761	1.06234e+10	0	1
2016	2633	C34	0.0075458	0.9	10	55	0.034875	6.82664e+06	10	0.151213	-0.042338	0.325567	28.12	4.43187	6.07164e+08	0	3
2016	2642	I65	0.788077	0.833	6	30	0.034875	2.18288e+08	10	0.185533	0.041775	0.046307	21.38	2.16921	4.63425e+09	0	2
2016	2643	C26	0.0088424	0.8	5	0	0.034875	1.06487e+08	128	0.102846	0.074117	0.266776	20.54	2.85226	4.2999e+09	1	1
2016	2656	C18	0.0097818	0.9	10	25	0.034875	2.24519e+07	6	0.364113	-0.11392	0.0808802	31.03	2.46904	2.92665e+09	0	1
2016	2662	C36	0.022743	0.9	10	80	0.034875	1.40818e+08	0	0.459569	0.072171	0.177247	30	1.6848	8.95965e+09	0	1
2016	2664	C36	0.0357632	0.9	10	55	0.114501	6.51658e+07	29	0.333559	0.086878	0.180251	25.7	3.7728	2.60601e+09	0	2
2016	2667	C35	0.0120715	0.9	10	187	0.145861	1.4656e+07	12	0.119848	-0.028253	0.129828	24.86	3.46955	8.36125e+08	0	2
2016	2671	C30	0.008301	0.9	10	50	0.103328	2.61252e+07	9	0.398107	0.006977	0.189335	27.03	1.70591	3.44318e+09	0	1
2016	2687	C18	0.0551043	0.9	10	50	0.103328	19773748	0	0.240662	0.048496	0.385393	13.54	3.0259	1.40882e+09	0	2
2016	2688	C27	0.0005911	0.9	10	25	0.034875	4.72636e+07	1	0.404985	0.065444	0.252042	38.05	2.51029	2.66234e+09	0	1
2016	2691	C35	0	0.88	10	84	0.145861	1.35424e+07	0	0.073211	0.009049	0.20973	29	7.04705	9.2335e+08	0	3
2016	2693	C27	0.0079573	0.8	5	0	0.103328	4.60576e+07	0	0.525427	-0.333249	0.359819	34.45	4.25849	1.16553e+09	0	2
2016	2694	C29	0.023232	0.9	10	25	0.034875	4.9416e+07	40	0.544477	0.021224	0.32296	27.78	6.20252	2.29548e+09	0	2
2016	2698	C35	0.0028433	0	1	0	0	4.15013e+07	17	0.152067	0.047953	0.0857563	24.11	3.95087	2.25253e+09	0	2
2016	2703	C36	0.0145456	0.9	10	25	0.034875	4.14164e+07	0	0.279974	0.031807	0.28876	44.01	2.74209	2.07474e+09	0	2
2016	2716	C32	2.16e-05	0.9	10	85	0.034875	6.60825e+07	21	0.699339	0.018297	0.126014	33.73	1.68868	7.80013e+09	0	1
2016	2719	C14	0.0281034	0.9	10	40	0.075947	5.78743e+06	20	0.162873	0.020606	0.16131	47.69	2.10968	1.36429e+09	0	2
2016	2723	C38	0.0426394	0.9	10	25	0.034875	2.66379e+07	269	0.38849	0.000409	0.434733	37.52	2.27467	1.04905e+09	0	2
2016	2738	M74	0	0.9	10	25	0.034875	1.29761e+07	0	0.311827	0.05376	0.206703	31.28	3.09967	9.78239e+08	0	1
2016	2748	C26	0.0012502	0.8	5	0	0.034875	4.03407e+07	0	0.140631	0.086238	0.430573	37.55	1.96056	1.21383e+09		2
2016	2755	E48	0.138229	0.9	10	25	0.034875	8.92896e+06	2	0.262348	0.006668	0.0507537	8.04	2.79743	6.90575e+08	0	2
2016	2757	C35	0.0059268	0.9	10	25	0.034875	1.83915e+07	33	0.19958	0.068685	0.313151	45.17	2.34703	9.66793e+08	0	2
2016	2778	C25	0.0035509	0.9	10	25	0.034875	17747372	2	0.155944	0.048249	0.127102	37.67	2.26248	7.05144e+08	0	2
2016	2783	C26	0.0003977	0.876	11	78	0.336497	3.00805e+07	12	0.178365	0.065103	0.318345	16.72	2.461	1.89756e+09	1	2
2016	2786	C35	0.409154	0	1	0	0	9.60173e+07	24	0.658169	0.033302	0.179842	35.74	1.79787	3.12074e+09	1	1
2016	2806	C39	0	0.9	10	25	0.034875	1.86907e+07	1	0.338844	0.04933	0.339538	42.79	3.16733	5.32449e+08	0	1
2016	2809	C26	0.0661566	0.9	10	25	0.034875	1.6336e+07	9	0.130369	0.064919	0.0787788	47.86	2.23693	1.01874e+09	0	1
2016	2816	C34	0.0014005	0.8	5	0	0	1.53101e+07	3	0.251905	0.044127	0.0626078	12.43	2.53893	6.8484e+08	0	1
2016	2823	C38	0.104363	0.9	10	25	0.034875	3.97248e+07	12	0.38315	0.079027	0.183831	32.69	1.86704	1.62858e+09	0	1
2016	2836	C23	0.0276566	0.9	10	25	0.034875	7.05157e+06	7	0.281384	0.091414	0.249983	64.77	1.28622	5.5036e+08	0	1
2016	2837	C35	0	0.8	5	0	0	2.44209e+07	55	0.345993	0.078827	0.0137454	29.04	1.45793	9.17557e+08	0	1
2016	300019	C26	0	0.9	10	25	0.034875	3.70602e+07	12	0.209311	0.098416	0.310061	15.12	3.68018	9.22989e+08	0	2
2016	300021	C29	0.0154801	0.9	10	50	0.103328	2.38101e+07	27	0.44609	0.024943	0.117359	45.48	1.92464	2.48613e+09	0	1
2016	300023	L71	0.0675602	0.8	5	0	0.034875	2.97545e+06	8	0.82568	0.012066	0.020333	42.99	1.31252	6.41743e+09	0	1
2016	300035	C35	0	0.9	10	55	0.034875	1.29147e+07	9	0.159663	0.023321	0.147847	17.24	3.15864	9.74093e+08	0	3
2016	300037	C26	0.009239	0	1	0	0	1.04442e+08	26	0.210507	0.094012	0.183779	15.51	2.45135	2.79712e+09	0	2
2016	300049	C27	0	0.9	10	55	0.114501	6.60493e+07	0	0.241479	0.061551	0.0413845	11.0861	2.31672	2.40664e+09	0	2
2016	300057	C32	0	0.9	10	25	0.034875	7.23676e+07	14	0.399675	0.020584	0.359392	41.9	1.45506	4.57248e+09	0	2
2016	300064	C30	0	0.9	10	25	0.034875	3.14394e+07	15	0.237778	0.015801	0.166915	20.46	1.3968	8.8154e+09	0	1
2016	300080	C30	0.0223259	0.86	10	23	0.336497	7.00196e+07	26	0.476753	0.004696	0.241136	20.02	1.26822	6.24781e+09	1	1
2016	300089	C30	0.0497896	0.9	10	25	0.034875	1.68856e+07	11	0.28352	0.05571	0.0758847	32.99	2.53915	2.45486e+09	0	1
2016	300091	C34	0.0051858	0.9	10	80	0.182954	2.99254e+07	8	0.64626	0.015353	0.283639	18.42	2.72723	2.54369e+09	0	1
2016	300095	C35	0.0184957	0.875	8	15	0.034875	3.37915e+07	9	0.382908	0.026306	0.155064	26.06	2.17584	2.12028e+09	0	1
2016	300097	C34	0.000361	0.9	10	25	0.034875	4.02247e+07	5	0.350047	0.040968	0.0360051	40.98	2.83639	2.06865e+09	0	1
2016	300105	C38	0.0689737	0.9	10	25	0.034875	7.0172e+07	28	0.246477	-0.068173	0.070303	23.25	2.13635	2.54996e+09	1	2
2016	300106	A03	0	0.857	7	27	0.020925	2.233e+07	13	0.605477	-0.016865	0.232304	44.19	1.83072	2.77289e+09	1	1
2016	300108	C27	0.0012362	0.88	10	24	0.145861	1.6938e+07	5	0.293161	0.074321	0.314012	24.86	1.82993	2.55477e+09	0	2
2016	300110	C27	0.0634422	0.9	10	25	0.034875	5.28316e+07	48	0.440019	0.008223	0.472293	16.76	4.14639	2.72492e+09	0	2
2016	300116	C38	0.0144792	0.86	10	23	0.336497	1.66641e+08	0	0.624154	0.020543	0.0939802	13.58	1.17135	2.09015e+10	0	1
2016	300120	C38	0	0.8	5	0	0.034875	1.71807e+07	10	0.102933	0.022838	0.484511	14.9	3.65691	7.59975e+08	0	2
2016	300145	C34	0.0098104	0.9	10	25	0.034875	1.16665e+08	31	0.432867	0.070744	0.122901	26.16	2.07377	7.30493e+09	0	1
2016	300147	C27	0.0279175	0.9	10	25	0.034875	1.0501e+08	19	0.538806	0.012222	0.193327	34.11	1.60594	7.98873e+09	0	1
2016	300156	C35	0	0.9	10	55	0.114501	9.39446e+07	163	0.487197	0.140744	0.0399789	42.68	4.21321	5.03214e+09	0	3
2016	300158	C27	0.007574	0.88	10	24	0.145861	8.73806e+07	3	0.233178	0.028093	0.155829	43.79	1.39281	6.87472e+09	0	1
2016	300160	C30	0.0461752	0.9	10	25	0.034875	3.91185e+07	16	0.285469	0.069693	0.28632	24.16	4.44596	1.71409e+09	0	1
2016	300165	C40	0.07291	0.9	10	55	0.034875	3.62622e+07	52	0.267474	0.025291	0.0782895	37.34	1.9324	2.10774e+09	0	3
2016	300171	C35	0	0	1	0	0	9.2545e+07	147	0.285421	0.057958	0.0986154	60.65	1.80692	4.19802e+09	0	2
2016	300176	C36	0.0500055	0.9	10	25	0.034875	6.1186e+07	3	0.647774	0.027679	0.518635	29.23	2.44332	1.81044e+09	0	2
2016	300185	C34	0.0015972	0.9	10	25	0.034875	6.19531e+07	9	0.41757	0.020976	0.350498	13.76	1.44223	9.10032e+09	0	1
2016	300210	C35	0.112651	0.9	10	25	0.034875	2.88945e+07	8	0.398304	0.036497	0.132386	43.94	2.62177	2.07356e+09	0	1
2016	300216	C35	0	0.9	10	50	0.034875	3.35113e+07	46	0.742069	0.011399	0.11463	13.87	2.90083	4.33626e+09	0	1
2016	300217	C38	0.0239758	0.9	10	25	0.034875	3.45929e+07	8	0.258778	0.016779	0.206312	14.68	1.84788	2.73715e+09	0	2
2016	300232	C39	0.0570481	0	1	0	0	7.56292e+07	52	0.415422	0.063999	0.139476	43.28	2.67687	2.60567e+09	0	1
2016	300233	C27	0	0.9	10	55	0.034875	5.94241e+07	5	0.333504	0.069232	0.345267	37.58	2.87052	2.25688e+09	0	1
2016	300254	C27	0.0419248	0.9	10	25	0.034875	3.84166e+07	3	0.33348	0.026218	0.189888	11.91	2.55778	1.43259e+09	0	1
2016	300263	C34	0	0.88	10	24	0.145861	3.44706e+07	27	0.257089	0.004899	0.096848	21.8	1.67325	3.31816e+09	0	2
2016	300282	C39	0.0455406	0.9	10	25	0.034875	6.79747e+07	11	0.39939	0.049064	0.0970633	24.01	2.07904	3.25601e+09	0	1
2016	300296	C39	0.493498	0	1	0	0	1.92847e+08	55	0.45607	0.081096	0.0782042	31.45	2.33928	8.21581e+09	0	1
2016	300308	C35	0.0190441	0.9	10	25	0.034875	6.74919e+06	21	0.120811	0.015905	0.290707	46.01	8.20423	6.32153e+08	0	2
2016	300313	A03	0.0046074	0	1	0	0	4.4348e+06	1	0.531146	-0.214432	0.438127	29.1	4.6112	8.55369e+08	0	2
2016	300317	C38	0.113068	0.88	10	24	0.145861	2.90831e+07	12	0.496088	0.03743	0.258479	26.18	1.36329	9.1087e+09	0	1
2016	300326	C35	0.0786125	0.8	5	0	0.034875	4.61687e+07	37	0.169435	0.074487	0.135715	8.54	3.24074	2.21693e+09		1
2016	300329	C24	0.077558	0.9	10	25	0.034875	16452200	8	0.134202	0.035692	0.197119	27.58	4.34296	9.28998e+08	0	1
2016	300337	C32	0.0290885	0.9	10	25	0.034875	5.12729e+07	37	0.399647	0.002722	0.511786	34.44	3.21559	2.55458e+09	0	3
2016	300340	C39	0.0082788	0.9	10	25	0.034875	2.67493e+07	7	0.405144	0.015661	0.0877128	19.14	2.59578	2.16366e+09	0	1
2016	300341	C38	0.0203989	0	1	0	0	3.19818e+07	7	0.120665	0.100703	0.199336	40.91	3.90754	1.13434e+09	0	2
2016	300342	C38	0.0534724	0.9	10	25	0.034875	2.97788e+07	8	0.160225	0.112514	0.117814	46.04	4.77081	1.47308e+09	0	1
2016	300343	I64	0.0770582	0.8	5	0	0.034875	2.07587e+07	0	0.203755	0.039276	0.0310492	23.66	1.7898	5.05563e+09	0	1
2016	300345	C33	0.0020959	0.9	10	25	0.034875	1.80215e+07	3	0.231723	0.00865	0.204808	20.55	3.66899	1.10151e+09	0	1
2016	300351	C39	0.0146621	0.9	10	25	0.034875	5.43186e+07	5	0.131746	0.050277	0.199557	15.71	2.17504	3.1062e+09	0	1
2016	300354	C40	0.132631	0.9	10	25	0.034875	1.63377e+07	0	0.091644	0.005206	0.167131	53.21	4.85342	3.80004e+08	0	1
2016	300358	C35	0.0238155	0	1	0	0	1.00897e+08	146	0.433965	0.041127	0.226697	49.66	1.64853	2.9112e+09	0	1
2016	300370	C40	0.0413333	0.9	10	25	0.034875	4.55462e+07	36	0.532352	0.036121	0.0996075	22.94	1.65862	2.85351e+09	0	1
2016	300371	C40	0	0.9	10	25	0.034875	1.30261e+07	17	0.091307	0.087834	0.29703	37.88	3.04623	6.02506e+08	0	2
2016	300376	C38	0	0	1	0	0	1.8337e+08	49	0.595094	0.051303	0.178759	56.77	1.56692	9.16837e+09	0	1
2016	300381	C14	0.0002436	0.9	10	25	0.034875	9.86399e+07	8	0.359892	0.045272	0.278902	36.07	1.53686	3.20982e+09	0	1
2016	300397	C39	0.115711	0.889	9	45	0.034875	5.25399e+07	12	0.258871	-0.038725	0.108135	39.9	2.3025	1.64108e+09	0	1
2016	300406	C27	0.213922	0.9	10	25	0.034875	4.28991e+07	9	0.056481	0.184653	0.10945	14.81	3.68875	1.47111e+09	0	2
2016	300419	I65	0.2326	0	1	0	0	3.6478e+07	0	0.170139	0.034954	0.0427393	22.28	1.95366	1.75713e+09	0	1
2016	300425	C35	0.0016607	0.9	10	55	0.114501	1.68346e+07	16	0.285893	0.033754	0.151267	43.22	1.7457	2.09269e+09	0	1
2016	300430	C40	0	0.9	10	25	0.034875	1.61943e+07	8	0.304008	0.057128	0.161999	29.61	2.81338	9.40653e+08	0	2
2016	300432	C36	0.0120353	0.9	10	25	0.034875	4.26375e+07	32	0.219397	0.051258	0.109499	27.78	1.56946	4.46424e+09	0	1
2016	300447	C38	0.311903	0.8	5	0	0.114501	4.05259e+07	12	0.328816	0.097204	0.0983091	55.82	3.9131	9.70373e+08	0	1
2016	300458	C39	0.340997	0.8	5	0	0.034875	3.29823e+08	47	0.144835	0.058127	0.0582423	9.2	3.23123	2.48269e+09		1
2016	300462	C35	0.0635591	0	1	0	0	1.50952e+07	14	0.263588	0.064381	0.01859	38.76	3.22539	7.51409e+08	0	1
2016	300471	C35	0.123108	0.88	10	24	0.145861	3.31272e+07	19	0.289164	0.069806	0.0800128	32.28	2.14607	2.41049e+09	0	2
2016	300478	C29	0	0	1	0	0	3.67414e+07	8	0.167436	0.057098	0.113024	38.25	3.02959	6.185e+08	0	2
2016	300479	C39	0.738168	0.9	10	55	0.034875	2.26042e+07	8	0.200288	0.042045	0.140671	45	4.91852	5.09947e+08	0	2
2016	300485	C27	0	0.9	10	25	0.034875	8.89024e+07	0	0.053518	0.116552	0.0390874	49.68	2.2992	2.21659e+09	0	2
2016	300493	I65	0.866241	0	1	0	0	22852379	0	0.519504	0.049732	0.00319518	31.88	3.76145	9.94589e+08	0	3
2016	300527	C35	0.0475512	0.844	8	38	0.288205	8.86648e+07	40	0.473719	0.045596	0.103961	47.4	1.8134	3.39999e+09	1	1
2016	300548	C39	0.0204323	0.88	10	39	0.145861	1.88143e+07	2	0.12227	0.107433	0.119509	20.32	3.54646	6.32075e+08	0	1
2016	300558	C27	7.28e-05	0.9	10	25	0.034875	1.61503e+08	1	0.109936	0.169734	0.179343	19.97	2.30511	2.1673e+09	0	1
2016	300569	C38	0.0006586	0.9	10	88	0.114501	2.89112e+07	3	0.221822	0.083311	0.065391	30	1.79785	2.1007e+09	0	1
2016	300572	C40	0.0096819	0.8	5	0	0.034875	2.15271e+07	7	0.420962	0.056064	0.0446177	28.12	2.08592	8.74608e+08	0	1
2016	300582	C39	0.082305	0.9	10	25	0.034875	4.94268e+07	20	0.465228	0.03923	0.393386	38.84	1.36707	1.70482e+09	0	1
2016	300585	C36	0.0688489	0.9	10	25	0.034875	1.96017e+07	19	0.257958	0.087973	0.169787	36.35	1.36181	5.70783e+08	0	1
2016	600006	C36	0.0387337	0.8	5	0	0	6.49927e+08	42	0.655442	0.003264	0.182943	60.1	1.29531	2.15045e+10	1	1
2016	600028	B07	0	0.5	2	0	0.350107	5940000000	5535	0.444468	0.039483	0.460823	70.86	0.906501	1498609000000	1	2
2016	600050	I63	0.379176	0	1	0	0.006975	529131791	0	0.625744	0.000779	0.602525	62.74	0.877319	615907352706	1	1
2016	600072	C37	0.0282734	0	1	0	0.142086	5.1773e+07	2	0.639169	-0.003591	0.0387548	37.38	1.32894	1.11777e+10	1	1
2016	600103	C22	0	0	1	0	0	5.83877e+07	0	0.31124	0.012507	0.290049	9.56	1.81413	4.89164e+09	1	1
2016	600166	C36	0.0437964	0	1	0	0.075428	2.55289e+09	534	0.646346	0.009499	0.227965	27.07	1.02864	5.39135e+10	1	1
2016	600172	C30	0	0	1	0	0	9.26182e+07	29	0.444142	0.031265	0.443548	22.59	1.89529	8.56384e+09	0	1
2016	600178	C36	0.0575369	0.5	2	0	0.284172	5.23226e+07	44	0.58033	0.018008	0.0853942	51.42	1.7499	4.36173e+09	1	1
2016	600182	C29	0	0.88	10	24	0.145861	5.5847e+06	0	0.27792	0.13241	0.417833	44.43	2.82403	2.34958e+09	0	2
2016	600227	C26	0.019786	0.9	10	25	0.034875	2.87921e+07	1	0.356206	-0.055853	0.633256	28.27	1.60946	7.16318e+09	0	1
2016	600238	C15	0.0143488	0.8	5	0	0	3.79063e+06	0	0.503341	-0.020408	0.133173	17.57	3.66084	1.74109e+09		1
2016	600251	C13	0.0316367	0.9	10	25	0.034875	993449	3	0.432836	0.013607	0.243999	40.89	2.13799	3.73283e+09	1	1
2016	600288	C39	0.0618353	0.9	10	25	0.034875	1.54836e+08	2	0.393898	0.017745	0.114052	29.75	2.5252	3.07622e+09	0	3
2016	600320	C35	0.0043681	0	1	0	0.075428	851544356	164	0.728936	0.005053	0.246988	28.83	1.05318	60823819098	1	1
2016	600379	C38	1	0.8	5	0	0.034875	2.37331e+07	4	0.323942	0.052043	0.303817	21.97	7.47142	6.96605e+08	1	2
2016	600388	C35	0.0128351	0	1	0	0.141364	3.95228e+08	87	0.722267	0.045884	0.0692816	17.17	1.62596	1.46335e+10	0	2
2016	600401	C39	0	0.8	5	0	0	2.84404e+08	10	0.80354	-0.06105	0.329433	6.61	1.36927	1.93765e+10		1
2016	600409	C26	0	0.9	10	25	0.034875	2.733e+08	13	0.644968	0.038135	0.645595	39.98	1.47232	2.10009e+10	1	2
2016	600416	C34	0.0174255	0.5	2	36	0.075428	7.26949e+08	53	0.669667	0.006763	0.0821122	33.54	1.27471	1.98768e+10	1	1
2016	600418	C36	0.0152093	0.5	2	0	0.216792	2.15831e+09	2451	0.685693	0.02468	0.209006	23.55	1.07008	4.92146e+10	1	1
2016	600426	C26	0	0	1	0	0	2.76168e+08	9	0.381991	0.066297	0.623287	32.22	1.62925	1.32055e+10	1	1
2016	600459	C32	0	0	1	0	0	1.53959e+08	11	0.434034	0.026263	0.197998	39.34	2.17311	3.43654e+09	1	2
2016	600470	C26	0.0026586	0	1	0	0	111702500	39	0.671191	-0.035444	0.511606	25.49	1.43252	5.83721e+09	1	2
2016	600498	C39	0.13474	0.667	3	0	0.517009	1.86041e+09	260	0.673274	0.03267	0.0985513	46.57	1.72109	2.43225e+10	1	2
2016	600507	C31	6.18e-05	0	1	0	0	3.09814e+07	18	0.654595	0.081887	0.278075	39.62	1.71364	8.4771e+09	0	2
2016	600511	F51	0.132388	0.5	2	36	0.075428	1.83451e+07	0	0.457295	0.076193	0.0726344	44.01	1.81441	7.40146e+09	1	2
2016	600521	C27	0.0315432	0.88	10	24	0.145861	3.64049e+08	36	0.319422	0.067926	0.2773	26.45	3.68649	6.72638e+09	0	1
2016	600531	C32	0	0	1	0	0	1.23513e+07	7	0.725495	0.015953	0.194195	34.61	1.4507	1.12803e+10	1	1
2016	600545	E48	0.036211	0.9	10	25	0.034875	400000	14	0.801388	-0.021701	0.0315795	26.56	1.61839	1.00582e+10	1	3
2016	600558	C33	0.0138453	0.9	10	25	0.034875	9.54063e+07	14	0.236639	0.020327	0.158707	33.14	2.07284	2.68063e+09	1	3
2016	600569	C31	2.02e-06	0	1	0	0	625565500	12	0.829338	0.003342	0.434954	60.14	1.05016	3.24107e+10	1	2
2016	600572	C27	0.029539	0	1	0	0	1.32181e+08	10	0.471677	0.047573	0.23075	27.4	2.33765	8.49521e+09	0	3
2016	600595	C32	0.0026323	0	1	0	0	90475998	12	0.777575	0.006101	0.45305	49.84	1.1489	2.63583e+10	0	2
2016	600618	C26	0.0003825	0.9	10	85	0.194127	2.22182e+07	10	0.567606	-0.074955	0.440591	47.29	3.50441	4.48962e+09	1	2
2016	600624	S90	0.0248081	0.88	10	24	0.145861	2.94413e+07	0	0.497027	0.018268	0.18534	18.74	2.74787	2.30499e+09	1	3
2016	600688	C25	0	0	1	0	0	102104000	52	0.266453	0.17491	0.395689	50.56	1.88247	34123693000	1	2
2016	600742	C36	0	0	1	0	0	1.04873e+08	0	0.413825	0.062848	0.193908	20.14	1.23007	8.35995e+09	1	3
2016	600808	C31	0	0	1	0	0.075428	752570000	229	0.666687	0.01897	0.536226	45.54	0.996636	66245531030	1	2
2016	600810	C28	0.0029702	0	1	0	0	1.63914e+08	5	0.712048	0.010718	0.254337	49.28	1.17379	9.8563e+09	1	2
2016	600851	C17	0	0.9	10	25	0.034875	1.28938e+07	0	0.200622	0.008116	0.0613088	6.8	2.45524	5.42797e+09	0	3
2016	600888	C39	0.010608	0.5	2	0	0	246180000	33	0.661513	0.0039	0.387293	28.14	1.17924	9.69782e+09	0	1
2016	600961	C32	0.008873	0	1	0	0.075428	2.15675e+07	19	0.973231	0.003509	0.473397	40.24	1.97454	5.89982e+09	1	1
2016	600966	C22	0.0017742	0	1	0	0	4.50043e+06	0	0.628759	0.0178	0.448897	26.03	1.0439	1.20437e+10	0	3
2016	600997	C25	0.0021924	0.88	10	139	0.145861	2.63294e+07	1	0.569464	0.027746	0.484297	56.74	1.0035	2.03386e+10	1	2
2016	601011	C25	0.0035823	0.9	10	100	0.034875	1.79364e+07	4	0.436261	0.009926	0.219913	36.36	1.49619	9.00966e+09	0	1
2016	601186	E48	0	0	1	0	0.212548	9442883	2	0.804152	0.019557	0.0555104	55.73	1.01528	759345034000	1	2
2016	601226	M74	0	0.909	11	170	0.189929	150332000	76	0.555025	-0.011599	0.126785	63.13	1.26632	7.87266e+09	1	3
2016	601390	E48	0.0024459	0	1	0	0.212548	10419323000	6	0.80231	0.016836	0.0646319	54.39	1.05661	754509273000	1	2
2016	601666	B06	0.0065103	0	1	0	0.142086	2.04875e+08	7	0.696938	0.018575	0.573673	54.27	0.998426	3.81404e+10	1	2
2016	601857	B07	0	0.5	2	144	0.208744	17565000000	3146	0.427177	0.012271	0.279856	86.01	1.03026	2396950000000	1	2
2016	601886	E50	0.0287317	0	1	0	0.075428	4.76808e+08	81	0.707975	0.018499	0.0409418	27.35	1.1928	2.53508e+10	0	1
2016	601899	B09	0	0	1	0	0	437940000	31	0.651229	0.018912	0.364621	26.5	1.33576	89217700259	1	2
2016	601900	R85	0.0034056	0	1	0	0	1.48398e+06	0	0.487553	0.058372	0.0656321	76.52	1.20121	8.609e+09	1	1
2016	603009	C36	0.0039071	0	1	0	0	3.14811e+07	4	0.274173	0.032241	0.264722	42.91	1.7849	1.76704e+09	0	1
2016	603025	C39	0.190679	0.5	2	12	0.130185	6.31913e+07	23	0.071682	0.144067	0.0946531	30.62	2.09491	1.65764e+09	1	2
2016	603027	C14	0.0948574	0.9	10	25	0.034875	4.26683e+06	3	0.132698	0.09749	0.42967	44.34	2.53527	1.02666e+09	0	1
2016	603067	C26	0.006346	0	1	0	0.075428	2.71231e+07	1	0.089378	0.069394	0.490553	49.48	2.13159	1.14795e+09	0	1
2016	603227	C26	0.0073266	0.88	10	24	0.145861	7.02255e+06	2	0.506521	-0.002633	0.31769	30.71	1.9388	2.77531e+09	1	3
2016	603456	C27	0.0050984	0	1	0	0	76391205	11	0.144061	0.03714	0.477081	44.43	1.75378	2.99881e+09	0	3
2016	603520	C27	0.0251519	0	1	0	0	5.00249e+07	6	0.563239	0.040087	0.342352	21.38	1.64971	1.89352e+09	0	1
2016	603555	C18	0.10928	0.9	10	25	0.034875	4.4429e+07	139	0.606162	0.041246	0.0877985	77.05	1.37187	7.9037e+09	0	1
2016	603599	C26	0	0.9	10	25	0.034875	9.89845e+07	69	0.288775	0.053571	0.295779	51.92	1.42676	3.38115e+09	0	2
2016	603798	C25	0.0540904	0.9	10	25	0.034875	3.0704e+07	6	0.161437	0.122499	0.0853926	29.69	2.51845	9.23705e+08	0	1
2016	603868	C38	0.0263626	0.8	5	0	0	3.67893e+07	21	0.277945	0.220243	0.21077	80.99	1.66151	2.78434e+09	0	1
2016	603969	C33	0.0096601	0.833	6	30	0.034875	4.69331e+07	48	0.082909	0.084364	0.145929	21.17	1.86515	1.75103e+09	0	2
2016	603989	C39	0.0091678	0	1	0	0.075428	6.46359e+07	59	0.204283	0.115425	0.212033	48.84	2.13573	2.2845e+09	0	2
2016	603998	C27	0.0120309	0.9	10	25	0.034875	2.60738e+07	2	0.229196	0.057777	0.210559	36.31	4.25246	1.271e+09	0	1
2017	30	C36	0	0.893	10	100	0.068863	1.62608e+08	7	0.389791	0.079011	0.17111	24.41	1.38934	1.03643e+10	1	3
2017	39	C33	0	0.9	10	110	0.126321	725386000	454	0.668943	0.024183	0.175653	58.02	1.08098	130604379000	1	2
2017	48	C13	0.0242043	0.9	10	25	0.02461	2.19726e+07	0	0.818492	-0.035535	0.15967	31.65	2.80086	3.90478e+09	0	1
2017	59	C25	0.0075552	0.88	10	24	0.08736	8.98893e+07	27	0.591054	0.062682	0.451586	32.16	1.07288	3.09681e+10	1	3
2017	66	C39	0.0979859	0.875	8	40	0.019688	6.01794e+08	19	0.502777	0.04579	0.122338	40.91	1.77388	1.52016e+10	1	1
2017	153	C27	0.015586	0.88	10	24	0.08736	6.3273e+07	0	0.559038	0.023611	0.289089	11.3	1.45775	2.76771e+09	0	1
2017	157	C35	0	0	1	0	0.049175	8.73865e+08	75	0.540256	0.015009	0.0706089	17.78	0.967453	8.31491e+10		3
2017	333	C38	0	0	1	0	0.049175	8500000000	8207	0.665768	0.075013	0.0910927	33.71	2.09502	248106858000	0	1
2017	410	C34	0.0016489	0.9	10	25	0.02461	3.27543e+08	13	0.952312	0.005061	0.140281	30.13	1.29132	2.14107e+10	1	3
2017	425	C35	0.0043052	0	1	0	0.049175	1.63351e+09	156	0.516661	0.02067	0.144508	42.6	1.16823	4.977e+10	1	2
2017	530	C34	0	0.86	10	23	0.1868	9.37952e+07	30	0.378105	0.0364	0.158529	19.96	1.08843	5.61962e+09	1	1
2017	536	C39	0.0528311	0.88	10	24	0.08736	1.31682e+08	28	0.389247	0.009443	0.32178	26.37	1.0285	2.10184e+10	0	1
2017	550	C36	0.0592071	0.9	10	25	0.02461	2054740061	226	0.52348	0.026188	0.228796	41.03	0.979944	26383760753	1	2
2017	559	C36	0.206598	0.909	11	80	0.02461	4.87015e+08	56	0.532298	0.080103	0.263163	56.5	2.95607	1.15294e+10	0	2
2017	581	C36	0.037795	0.75	4	18	0.014766	3.91315e+08	46	0.241196	0.130849	0.127768	20.22	1.3526	2.0231e+10	1	2
2017	589	C29	0.030569	0.9	10	25	0.02461	1.7669e+08	8	0.656262	-0.022818	0.382227	25.33	1.02901	9.71543e+09	1	2
2017	595	C34	5.31e-05	0.875	8	30	0.103925	14160300	0	0.590115	0.014812	0.25763	53.05	2.10708	1.87936e+09	0	1
2017	597	C27	0.0300267	0.893	11	59	0.08736	1.237e+08	7	0.759463	0.00869	0.29607	21.05	1.28564	1.0593e+10	1	1
2017	612	C32	0.044082	0.909	11	115	0.02461	75280	0	0.369023	0.023541	0.359048	17.11	1.72939	7.46478e+09		2
2017	622	C35	0	0.9	10	25	0.02461	753541	0	0.496649	-0.092783	0.0507504	17.99	5.53886	3.95523e+08	0	3
2017	630	C32	0	0	1	0	0.049175	1.00582e+09	11	0.611346	0.015508	0.310069	36.53	1.23112	4.77936e+10	1	1
2017	637	C25	0	0.86	10	23	0.1868	61280000	0	0.181275	0.097427	0.322521	29.5	2.23243	1.20909e+09	0	2
2017	657	C32	0	0.9	10	55	0.08736	2.19645e+08	0	0.494335	0.024439	0.303864	60.94	1.21372	7.41648e+09	1	2
2017	677	C28	0	0.9	10	50	0.02461	20860000	0	0.229517	0.009154	0.461089	23.15	4.30011	8.4475e+08	0	2
2017	683	C26	0.0031042	0.9	10	264.5	0.02461	1.2007e+08	0	0.522167	0.042626	0.420423	33.34	1.03285	2.20384e+10	0	2
2017	697	C37	0.0976447	0.9	10	25	0.02461	1.17631e+08	0	0.702266	0.010201	0.208997	25.23	2.76117	5.22076e+09	0	1
2017	698	C25	0.0081771	0.9	10	25	0.02461	1.40824e+08	18	0.555087	0.023116	0.500854	26.68	1.02443	9.85984e+09	1	3
2017	700	C36	0.10237	0.9	10	25	0.02461	1.67023e+08	0	0.64302	0.017851	0.250093	33.07	1.17783	7.53249e+09	0	1
2017	705	F51	0.0198398	0	1	0	0.049175	2.47702e+07	0	0.322559	0.03069	0.266357	19.94	1.55823	2.05113e+09	1	2
2017	708	C31	0	0	1	0	0	3.57489e+08	3	0.387679	0.060027	0.372989	29.95	1.16849	6.57874e+09	1	2
2017	709	C31	0	0.864	12	160	0.876046	2.02646e+09	82	0.749358	0.01118	0.583962	39.73	0.967154	1.90148e+11	1	2
2017	723	C25	0	0.84	10	125.5	0.497748	7000000	30	0.391882	0.088663	0.464262	77.29	1.37901	1.38176e+10	0	1
2017	726	C17	0.008935	0.909	11	30	0.02461	3.28404e+08	20	0.235536	0.08685	0.533035	15.21	1.10768	1.01706e+10	0	2
2017	731	C26	0.0067573	0.9	10	25	0.02461	1.88653e+06	3	0.379162	0.033786	0.59001	12.18	1.45839	4.37352e+09	1	2
2017	751	C32	0	0.9	10	25	0.02461	5.56746e+06	2	0.428925	0.051979	0.199692	23.59	2.16743	4.16025e+09	0	1
2017	756	C27	0.0068605	0.909	11	55	0.02461	1.58027e+08	30	0.510879	0.041954	0.408238	34.46	1.50158	5.27365e+09	1	2
2017	761	C31	0.0012926	0.893	11	72	0.08736	1390403000	58	0.764294	0.025547	0.378615	72.84	1.00738	6.29981e+10	1	2
2017	768	C37	0.239083	0	1	0	0.049175	8.15199e+08	0	0.566791	0.011644	0.117248	38.18	1.71465	4.07388e+10	1	1
2017	777	C34	0.0490857	0	1	0	0.049175	3.94654e+07	27	0.377156	0.019375	0.133119	17.92	3.142	2.06623e+09	1	3
2017	778	C33	0	0.9	10	25	0.02461	9.84421e+08	193	0.579449	0.021733	0.329322	39	1.00394	4.90327e+10	1	3
2017	792	C26	0.0060546	0.9	10	24.5	0.02461	2.26176e+07	82	0.730204	-0.052032	0.638713	27.03	1.19782	8.24185e+10	1	1
2017	795	C30	0.0136727	0.9	10	25	0.02461	1.00154e+08	0	0.199601	0.039398	0.230983	39.38	2.13562	2.62512e+09	0	1
2017	800	C36	0	0.876	10	104	0.268497	3.97588e+08	0	0.571607	0.013269	0.227931	53.03	1.44996	1.84896e+10	1	2
2017	811	C34	0.0352913	0.9	10	25	0.02461	1.10467e+08	6	0.48694	0.059577	0.123857	29.15	1.38222	5.55892e+09	1	3
2017	815	C22	0.0043387	0.9	10	25	0.02461	993385	3	0.277529	0.009145	0.269131	20.86	2.38067	2.79769e+09	1	3
2017	818	C26	0.0008768	0.9	10	55	0.02461	7.50977e+06	0	0.314749	0.068964	0.363939	28.66	2.6727	3.80224e+09	0	1
2017	819	C25	0	0.9	10	25	0.02461	1530000	1	0.163197	-0.015339	0.210474	23.46	4.31268	8.19959e+08	1	2
2017	825	C31	0	0.9	10	55	0.02461	1.90824e+09	144	0.633015	0.058642	0.664485	62.7	1.00448	7.44961e+10	1	2
2017	836	C38	0.0331563	0.88	10	24	0.08736	7.65697e+07	5	0.224831	0.051743	0.16211	11.09	2.10104	2.65191e+09	0	2
2017	848	C15	0	0.8	5	0	0.02461	1.14716e+07	5	0.276861	0.148716	0.0923823	40.68	3.56877	2.81164e+09	0	2
2017	850	C17	0.032446	0.88	10	24	0.08736	5.75204e+07	76	0.406967	0.010507	0.232398	46.4	0.954815	7.87198e+09	1	3
2017	856	C35	0.0104635	0.88	10	24	0.08736	1.70789e+07	14	0.802419	0.007723	0.165181	30	3.32976	1.84036e+09	1	1
2017	859	C29	0.0073021	0.8	5	0	0.02461	4.12475e+07	35	0.2971	0.019785	0.404358	25.11	1.75044	2.1469e+09	1	3
2017	876	C13	0	0.864	9	19	0.08736	7.89865e+07	66	0.38201	0.069072	0.19127	29.08	1.12045	4.24516e+10	0	2
2017	878	C32	0	0.9	10	145	0.02461	532874300	6	0.718903	0.014043	0.34893	45.01	1.46732	2.68547e+10	1	1
2017	898	C31	0.0011292	0.75	4	408	0.187448	1366000000	563	0.43516	0.062912	0.53816	58.31	0.957649	89204000000	1	2
2017	903	C34	0	0.9	10	40	0.051162	1.4707e+08	40	0.49529	0.024093	0.248655	32.99	1.11583	1.07861e+10	1	1
2017	910	C20	0.0079252	0.9	10	50	0.02461	137980000	12	0.42134	0.116282	0.167463	45.42	2.3582	6.34182e+09	0	2
2017	911	C13	0.0131674	0.9	10	25	0.02461	4.99828e+06	2	0.808403	-0.026846	0.222767	42.2	1.21894	7.38882e+09	1	1
2017	913	C37	0.0286434	0.9	10	25	0.02461	8.77287e+07	65	0.355843	0.020035	0.18835	29.77	2.6592	3.91836e+09	0	2
2017	915	C27	0.0238897	0.9	10	25	0.02461	5.07612e+07	5	0.200491	0.162462	0.231571	20.72	2.73892	2.77501e+09	1	2
2017	922	C38	0.0564648	0.909	11	242	0.126321	4.75097e+07	0	0.434551	0.043844	0.176826	23.75	1.94657	2.7484e+09	1	3
2017	925	C35	0	0.889	9	20	0.019688	1.48918e+08	29	0.601057	0.020341	0.057337	10.42	1.47582	6.01559e+09	1	1
2017	929	C15	0.0080279	0.857	7	12	0.019688	3.21206e+06	0	0.211946	0.008623	0.174793	21.5	1.7233	1.46587e+09	0	3
2017	931	S90	0.0201408	0.9	10	25	0.02461	1.49759e+07	0	0.509306	0.011939	0.171535	27.78	1.82061	3.64898e+09	0	1
2017	933	C32	0.0004438	0.9	10	25	0.02461	8.18196e+07	5	0.854719	0.005683	0.352721	24.21	1.21239	5.39322e+10	1	3
2017	949	C28	0	0.9	10	25	0.02461	1.30951e+08	3	0.449672	0.004727	0.493168	30.17	1.31163	6.47936e+09	1	1
2017	951	C36	0	0.816	7	11	0.05798	1.99001e+08	0	0.763459	0.043343	0.0469952	63.78	1.19615	2.70295e+10	1	1
2017	952	C27	0	0.9	10	25	0.02461	4.74992e+07	2	0.533928	0.064594	0.547542	16.57	2.73375	1.64188e+09	1	2
2017	955	C17	0.0062451	0.8	5	0	0.02461	14900000	8	0.43133	0.033461	0.337464	16.73	3.16971	1.32908e+09	0	3
2017	959	C31	0.0181628	0	1	0	0.187448	1.44852e+08	106	0.727808	0.023162	0.642661	79.38	0.979573	1.34159e+11	1	2
2017	960	C32	0	0.9	10	25	0.02461	286331000	4	0.608614	0.029298	0.376254	32.52	1.23887	3.05529e+10	1	1
2017	963	F52	0.0093227	0	1	0	0.049175	4.61754e+08	0	0.449002	0.118109	0.123671	41.77	3.4337	1.59871e+10	0	2
2017	976	C37	0.0024731	0.9	10	25	0.02461	4.44349e+07	0	0.175341	0.099592	0.0350441	18.88	1.66194	4.95934e+09	0	3
2017	977	C39	0.313665	0.8	5	0	0.02461	1.07491e+09	0	0.592783	0.023735	0.0225339	41.22	2.02203	1.78815e+10	1	1
2017	983	B06	0.0029129	0.86	11	333	0.611048	2.15257e+08	0	0.633695	0.031763	0.412565	54.4	1.18598	5.78564e+10	1	2
2017	985	C26	0	0.88	10	84	0.212859	8.9802e+06	0	0.20967	0.068739	0.520058	39.34	4.06248	7.00552e+08	1	2
2017	2008	C35	0.0176434	0	1	0	0.049175	8.50285e+08	815	0.483533	0.121305	0.0972312	15.46	3.99737	1.4103e+10	0	1
2017	2021	C35	0.0037752	0.8	5	0	0.02461	3.11703e+07	0	0.4623	-0.053818	0.122309	17.45	2.14482	1.75774e+09	0	2
2017	2023	C37	0.0801147	0.8	5	0	0.02461	2.48186e+08	6	0.364858	0.002961	0.371836	17.18	1.5349	6.24623e+09	0	1
2017	2030	C27	0.0996357	0.88	10	24	0.08736	1.65101e+08	0	0.430893	0.020708	0.0890945	16.63	3.23429	4.64179e+09	1	1
2017	2035	C38	0.0209245	0.9	10	25	0.02461	1.83925e+08	334	0.462793	0.125053	0.131498	13.86	4.24607	4.21049e+09	0	2
2017	2043	C20	0.0310064	0.9	10	25	0.02461	4.68448e+07	31	0.267608	0.136567	0.100285	26.59	3.68475	2.66694e+09	0	1
2017	2045	C39	0	0	1	0	0.049175	182469808	20	0.64045	0.030725	0.162701	21.88	2.32029	4164807861	0	1
2017	2048	C36	0.121952	0.9	10	25	0.02461	3.81725e+08	5	0.450862	0.071906	0.156282	14.36	1.27257	1.62045e+10	0	1
2017	2056	C38	0.0002765	0	1	0	0.049175	2.44639e+08	129	0.302646	0.088239	0.330037	50.15	2.98683	6.54885e+09	0	3
2017	2066	C30	0.0070673	0.9	10	25	0.02461	6.00869e+07	26	0.747951	0.01176	0.187309	40.13	1.39785	3.66457e+09	1	2
2017	2077	K70	0	0.9	10	25	0.02461	24051012	0	0.467709	0.003727	0.131086	48.97	1.42025	7.3125e+09	1	1
2017	2078	C22	0.0007215	0	1	0	0	4.75439e+08	4	0.584588	0.086356	0.417653	47.34	1.49599	2.60563e+10	0	1
2017	2087	C17	0.0002683	0.9	10	25	0.02461	162430520	37	0.640856	0.032143	0.314966	27.3	1.16197	9.1182e+09	1	1
2017	2089	C39	0.0150839	0.9	10	25	0.02461	5.38428e+07	14	0.596614	-0.035901	0.188001	18.05	1.92009	4541894954	0	2
2017	2090	C38	0.0921988	0.9	10	25	0.02461	1.56852e+08	3	0.677757	0.036474	0.165754	37.15	1.91273	3.97099e+09	0	3
2017	2092	C26	0.0567779	0.909	11	110	0.02461	2.96036e+08	33	0.655794	0.044097	0.480945	19.39	1.16053	5.56274e+10	1	1
2017	2094	C26	0.118539	0.9	10	25	0.02461	2.6761e+07	4	0.38494	0.095444	0.0453474	22.16	1.7773	4.66027e+09	0	1
2017	2096	C26	0	0	1	0	0.049175	68205000	0	0.4725	0.006566	0.249137	41.62	1.25656	3.89578e+09	1	2
2017	2102	C27	0.0012004	0.9	10	25	0.02461	5.61667e+07	0	0.349472	0.033878	0.119287	12.35	1.33417	8.21087e+09	0	2
2017	2109	C26	0.0019946	0.9	10	25	0.02461	1.17449e+07	0	0.190848	0.050068	0.776302	48.24	1.10894	4.12266e+09	1	2
2017	2114	C32	0.000412	0.9	10	25	0.02461	2.39843e+06	7	0.231485	0.023229	0.278359	27.4	2.39668	2.35535e+09	1	1
2017	2119	C39	0.0171163	0.9	10	85	0.119888	5.08586e+07	25	0.515035	0.044838	0.355391	19.72	2.88187	1.6673e+09		2
2017	2122	C34	0.008583	0.9	10	25	0.02461	99196837	0	0.529779	0.005229	0.107566	29.97	1.70006	8.60228e+09	0	1
2017	2125	C26	0.0019207	0.833	6	30	0.02461	2.28051e+07	0	0.554594	0.020168	0.512195	29.51	1.60289	2.55687e+09	1	1
2017	2132	C33	0.0007259	0	1	0	0	1.00821e+08	18	0.518877	0.011612	0.242552	29.12	1.47085	6.44138e+09	0	1
2017	2150	C33	0.0138552	0	1	0	0	1.37813e+07	2	0.196405	0.056578	0.216766	38.32	1.89944	1.44446e+09	0	2
2017	2167	C32	0.0001642	0.88	10	24	0.08736	2.16982e+07	5	0.664229	-0.012897	0.267088	15.66	2.44388	2.97447e+09	1	2
2017	2172	C28	0.034138	0.9	10	25	0.02461	5.59544e+06	0	0.692531	0.029415	0.329519	48.97	1.38357	5.50331e+09	0	1
2017	2182	C32	0	0	1	0	0.049175	1.83204e+08	8	0.582907	0.041175	0.35916	32.03	1.84335	3.72168e+09	0	2
2017	2196	C35	0.0389118	0.9	10	25	0.02461	6.16844e+07	11	0.248243	0.040121	0.143948	16.47	1.33707	3.29228e+09	0	1
2017	2199	C39	0	0	1	0	0	8.22679e+06	0	0.210609	0.002555	0.464139	14.8	5.97382	5.83211e+08	0	2
2017	2202	C34	0.0459956	0	1	0	0	1.47327e+09	182	0.677487	0.04326	0.248389	18.24	1.47199	7.27878e+10		1
2017	2225	C30	0.0047116	0.9	10	25	0.02461	1.35206e+08	10	0.477835	0.006416	0.124596	16.12	1.29849	4.877e+09	0	2
2017	2237	C32	0.0018358	0.9	10	85	0.02461	6.8237e+08	2	0.673905	0.027596	0.27687	35.87	1.38722	1.29303e+10	0	2
2017	2242	C38	0.0961373	0.667	3	0	0.014766	2.66583e+08	1769	0.33052	0.132675	0.117963	48.21	2.7629	5.35075e+09	0	3
2017	2281	C39	0.249903	0	1	0	0	4.07169e+08	109	0.386007	0.063391	0.138181	45.44	3.90952	5.16274e+09	1	2
2017	2282	C34	0	0.833	6	5	0.02461	2.22979e+07	15	0.253378	0.021702	0.153267	11.32	1.79614	2.35368e+09	0	1
2017	2290	C38	0.0002953	0.8	5	0	0.02461	5.86838e+07	8	0.626603	0.000733	0.0777841	29.49	1.40736	3.23559e+09	0	1
2017	2309	C38	0.038891	0	1	0	0.049175	4.70222e+08	22	0.70903	0.012065	0.126362	34.86	1.00449	3.18295e+10	0	1
2017	2324	C29	0.0103325	0	1	0	0	1.74615e+08	71	0.411977	0.045406	0.166257	51.82	1.63979	3.83721e+09	0	1
2017	2338	C40	0.000757	0.8	5	0	0.02461	4.53282e+07	0	0.107918	0.053618	0.191314	42.65	3.73169	9.6024e+08	1	2
2017	2339	C38	0.0960938	0.9	10	25	0.02461	1.08319e+08	59	0.46115	0.027607	0.0739593	4.15	1.3468	3.60151e+09	0	1
2017	2342	C33	0	0	1	0	0.07904	7.10543e+07	42	0.416538	-0.004177	0.35337	20.03	1.74914	4.10845e+09	0	3
2017	2358	C38	0.0129856	0.5	2	0	0	1.24452e+08	310	0.427208	0.051491	0.121404	21.33	2.02157	8.54934e+09	0	1
2017	2360	C26	0.0018416	0.9	10	25	0.02461	7.98095e+06	1	0.26806	0.06765	0.258638	21.22	1.77603	1.4913e+09	0	2
2017	2373	I65	0.311652	0.909	11	55	0.073785	1.75695e+08	1	0.413548	0.068058	0.0207021	28.94	2.43215	6.54319e+09	0	2
2017	2378	C32	0.0397077	0	1	0	0	9.3479e+07	11	0.453375	0.008752	0.340753	70.53	3.06634	3.59767e+09	0	1
2017	2379	C32	0	0.8	5	6	0.014766	3.44147e+06	0	0.071145	0.029369	0.118253	28.18	2.78769	1.34264e+09	0	3
2017	2381	C29	0.0407187	0.909	11	55	0.073785	3.40347e+07	9	0.182369	0.04995	0.16889	20.1	1.45398	2.07431e+09	0	2
2017	2388	C39	0.527421	0.9	10	25	0.02461	5.53977e+06	0	0.301164	0.037614	0.0399435	46.42	2.21227	1.78695e+09	0	1
2017	2390	C27	0	0.9	10	25	0.02461	3.83429e+07	9	0.434657	0.027728	0.174743	21.04	1.43718	1.1955e+10	0	1
2017	2396	C39	0.0768637	0	1	0	0.049175	9.96418e+08	13	0.417781	0.103091	0.0752269	25.88	2.25746	6.43991e+09	1	2
2017	2408	C26	0.0032556	0	1	0	0	2.81856e+08	0	0.30842	0.087797	0.37888	52.34	2.55044	9.64508e+09	0	1
2017	2412	C27	0.0093139	0.9	10	25	0.02461	3.08517e+07	1	0.282978	0.058563	0.258289	42.13	3.09986	1.70041e+09	0	2
2017	2415	C39	0.224065	0	1	0	0	3.19422e+09	768	0.406563	0.181837	0.0586381	39.59	6.02184	5.1571e+10	1	2
2017	2422	C27	0.0057079	0.909	11	55	0.073785	845783485	122	0.571874	0.028979	0.395352	26.33	1.60925	27988160462	0	1
2017	2427	C28	0.0121902	0.9	10	55	0.072249	1.82696e+08	14	0.771458	0.054495	0.243598	29.8	2.34316	7.87042e+09	0	1
2017	2433	C27	0.0325304	0.9	10	50	0.064492	3.08861e+07	5	0.383593	0.03609	0.232296	32.72	1.16305	8.15498e+09	0	1
2017	2438	C34	0.0389129	0	1	0	0.049175	4.41322e+07	47	0.407882	0.021473	0.200961	15.01	1.33669	2.90592e+09	0	1
2017	2443	C33	0	0	1	0	0.004922	1.2362e+08	14	0.306325	0.050914	0.231788	16.13	1.72059	3.2556e+09	0	3
2017	2444	C33	0.0962328	0.9	10	25	0.02461	1.26693e+08	295	0.230729	0.070213	0.102516	44.54	2.04259	7.9218e+09	0	1
2017	2452	C38	0.0586334	0.9	10	25	0.02461	6.49181e+07	7	0.517493	0.02165	0.117149	18.33	1.44692	2.88801e+09	0	2
2017	2457	C30	0.0068773	0.9	10	75	0.103925	3.83715e+07	4	0.342816	0.005876	0.148131	21.28	1.61706	2.80054e+09	0	3
2017	2459	C35	0.134101	0.9	10	25	0.02461	1.88504e+07	0	0.120089	0.015486	0.246531	36.39	3.33564	1.43145e+09	0	3
2017	2460	C32	0.0030398	0	1	0	0	2.33486e+06	10	0.494547	0.183593	0.0994188	24.25	5.30662	7.9991e+09	0	1
2017	2465	C39	0.0798638	0.875	8	15	0.02461	6.46188e+08	63	0.275228	0.028821	0.114885	21.76	1.9312	1.18346e+10	1	1
2017	2469	M74	0.0540381	0.9	10	25	0.02461	2.9828e+07	6	0.230262	0.04084	0.082579	23.1	2.11735	1.67489e+09	0	3
2017	2471	C38	0.0056328	0.9	10	50	0.02461	2.33854e+08	6	0.687385	0.012436	0.122614	20	1.2461	9.16293e+09	0	2
2017	2473	C38	0.0646206	0.9	10	25	0.02461	1.11111e+06	3	0.2443	-0.151507	0.288331	18.13	4.73053	3.81256e+08	0	2
2017	2476	C26	0	0.9	10	25	0.02461	1.56921e+07	3	0.225235	0.000305	0.358748	15.8	2.82745	1.27568e+09	0	3
2017	2481	C14	0.037926	0.8	5	0	0.02461	6.63112e+07	0	0.402749	0.008268	0.230868	34.45	1.79975	4.33061e+09	1	2
2017	2484	C39	0.011364	0.88	10	24	0.08736	7.91884e+07	27	0.160756	0.053008	0.171312	31.84	2.05506	3.84794e+09	0	2
2017	2486	C18	0.0182539	0.9	10	25	0.02461	2.89784e+07	20	0.352762	0.012095	0.224865	19.61	3.3652	1.47898e+09	0	3
2017	2494	C19	0.0014634	0	1	0	0	1.30642e+07	0	0.280791	-0.029579	0.1634	31.31	1.43211	2.66663e+09	0	3
2017	2497	C26	0.0180823	0	1	0	0	3.98205e+07	0	0.348269	0.061771	0.217451	14.32	2.948	4.34253e+09	0	1
2017	2498	C38	0	0.9	10	110	0.068863	2.19524e+08	16	0.255354	0.040279	0.0675417	66.58	2.02411	6.22469e+09	0	3
2017	2508	C38	0.0952852	0.9	10	25	0.02461	2.33127e+08	346	0.336732	0.18434	0.104511	49.68	5.96905	7.92662e+09	0	2
2017	2521	C22	0.0057511	0.9	10	25	0.02461	1.24285e+08	0	0.234016	0.035985	0.327794	16.31	1.21435	4.46055e+09	0	3
2017	2523	C34	0.0084538	0	1	0	0.049175	7.26395e+07	24	0.356493	0.036759	0.125174	29.05	1.74288	3.36144e+09	1	2
2017	2539	C26	0	0	1	0	0.049175	1.88854e+07	21	0.660054	0.011029	0.397436	38.94	1.16963	9.30024e+09	0	2
2017	2552	C34	0.0090594	0.88	10	24	0.08736	1.67525e+07	8	0.334951	-0.151527	0.359623	32.17	2.69828	8.91451e+08	0	1
2017	2560	C38	0.0031865	0.9	10	85	0.119888	4.68917e+07	4	0.336095	0.005599	0.098684	24.16	1.39698	2.46587e+09	0	1
2017	2574	C41	0.0135148	0.9	10	110	0.15977	2.47437e+06	0	0.191813	0.022397	0.0559888	29.96	1.20633	3.88251e+09	0	3
2017	2591	C26	0.136977	0.9	10	25	0.02461	1.13114e+07	8	0.130321	-0.000938	0.113878	22.03	1.67396	1.50732e+09	0	1
2017	2594	C36	0	0	1	0	0	6266319000	1953	0.663348	0.027608	0.242813	25.26	1.2753	178099430000	0	1
2017	2597	C26	0.11996	0.9	10	25	0.02461	1.1957e+08	20	0.392133	0.184054	0.234968	44.25	2.95343	5.67345e+09	0	1
2017	2598	C34	0.0025499	0.9	10	135	0.116302	2.69137e+07	12	0.312971	0.062638	0.173104	29.81	2.77684	1.1033e+09	1	2
2017	2612	C18	0.0409373	0.9	10	25	0.02461	7.99316e+07	12	0.456768	0.027815	0.0574711	49.06	1.05344	6.93796e+09	0	1
2017	2613	C35	0.0150639	0.9	10	25	0.02461	7.13741e+07	27	0.238794	-0.021648	0.249629	54.23	1.44396	2.12261e+09	0	1
2017	2614	C35	0.0106583	0.9	10	25	0.02461	1.34561e+08	142	0.39734	0.073615	0.125417	27.65	1.89091	4.8287e+09	0	2
2017	2622	C38	0.316517	0.9	10	25	0.02461	7.41695e+06	0	0.272929	0.04281	0.124819	23.81	7.11224	1.72569e+09	0	1
2017	2633	C34	0.0054446	0.9	10	25	0.02461	7.32487e+06	5	0.15061	0.008828	0.277756	28.12	2.98156	6.13105e+08	0	2
2017	2637	C26	0.0063542	0	1	0	0.004922	1.05149e+08	14	0.57168	0.024776	0.282426	16.58	1.17676	6.36927e+09	0	1
2017	2643	C26	0.0074298	0.8	5	0	0.02461	1.82629e+08	70	0.105817	0.084648	0.30927	20.54	2.14091	4.55204e+09	1	2
2017	2652	C33	0.0074808	0.88	10	24	0.08736	7.36805e+07	4	0.646628	0.050213	0.234525	24.02	1.80527	2.77619e+09		2
2017	2656	C18	0.0480366	0.9	10	25	0.02461	2.64236e+07	7	0.294179	0.03277	0.148167	28.56	2.43734	3.40091e+09	0	1
2017	2662	C36	0.0344592	0.9	10	55	0.02461	2.08813e+08	0	0.521617	0.029884	0.179244	30	1.50549	1.08442e+10	0	1
2017	2667	C35	0.0089254	0.9	10	110	0.126321	1.33026e+07	11	0.13673	0.026042	0.118646	24.86	2.19007	8.81334e+08	0	1
2017	2687	C18	0.0634883	0.8	5	0	0.068863	1.79438e+07	16	0.276161	0.053479	0.350317	13.54	1.90469	1.44496e+09	0	2
2017	2691	C35	0.0143467	0.9	10	50	0.02461	1.7182e+07	0	0.112295	0.009563	0.195542	29	5.06722	9.70137e+08	0	2
2017	2693	C27	0.0056796	0.8	5	0	0.103925	2.05666e+07	0	0.446883	0.000965	0.311301	34.45	2.3151	1.37711e+09	0	1
2017	2703	C36	0.0179416	0.9	10	25	0.02461	4.76687e+07	0	0.292436	0.012704	0.281636	43.56	2.36642	2.10442e+09	0	3
2017	2714	A03	0.014861	0	1	0	0.049175	7.39754e+07	51	0.470293	0.098381	0.44072	42.48	2.04408	2.40446e+10	0	1
2017	2716	C32	0.0003938	0.88	10	54	0.08736	1.0737e+07	23	0.604593	0.026897	0.142406	32.56	1.39573	9.57602e+09	0	1
2017	2748	C26	0.0001586	0.8	5	0	0.02461	6.74612e+07	0	0.156717	0.10946	0.457029	37.55	1.60797	1.37548e+09		1
2017	2753	C26	8.98e-05	0	1	0	0	6.60641e+07	1	0.301607	0.135257	0.23881	29.13	1.71074	1.75224e+09	0	1
2017	2755	E48	0.118858	0.9	10	25	0.02461	2.12765e+07	3	0.324898	0.019919	0.046048	8.04	1.88956	8.66574e+08	0	1
2017	2778	C25	0.0023341	0.9	10	25	0.02461	1.7481e+07	2	0.157259	0.041775	0.107961	37.67	2.25395	7.34179e+08	0	2
2017	2783	C26	0.0003051	0.9	10	25	0.02461	4.14441e+07	21	0.307076	0.05777	0.27891	16.72	1.46633	2.3923e+09	1	1
2017	2788	F51	0.0540626	0	1	0	0.049175	580201	0	0.694811	0.028253	0.0941291	35.21	1.2351	5.13242e+09	0	1
2017	2806	C39	0	0.9	10	25	0.02461	1.76158e+07	5	0.402444	0.045278	0.352336	42.79	2.77807	6.24934e+08	0	1
2017	2823	C38	0.169792	0.9	10	55	0.072249	6.05458e+07	9	0.419437	0.077971	0.229022	32.17	1.60207	1.95602e+09	0	1
2017	2824	C32	0.0152432	0.9	10	25	0.02461	2.45105e+07	18	0.122227	0.077413	0.274642	30.59	1.86646	8.39578e+08	0	1
2017	2841	C39	0.171858	0	1	0	0.084237	4.93826e+08	1450	0.490811	0.139333	0.1	11.94	1.54222	4.95175e+09	0	1
2017	2847	C14	0.0012809	0.9	10	25	0.02461	1.65825e+07	0	0.38091	0.067618	0.383652	39.02	1.68826	9.66007e+08	0	1
2017	2848	C39	0.0323074	0.9	10	25	0.02461	6.58055e+07	10	0.511865	0.01131	0.11571	27.89	1.36661	1.32495e+09	0	1
2017	2865	C36	0.0073464	0	1	0	0.07904	4.18475e+07	0	0.508542	0.039229	0.212133	40.03	1.26104	1.71919e+09	0	1
2017	2871	C34	0.0137892	0.9	10	25	0.02461	1.06569e+07	7	0.170123	0.091315	0.175613	65.25	1.68371	6.64981e+08	0	1
2017	2882	C38	0.0143782	0.9	10	55	0.072249	2.65258e+06	0	0.173042	0.113314	0.116935	57.88	1.49483	1.67873e+09	0	1
2017	2886	C29	0.0140007	0	1	0	0	3.10945e+07	1	0.361956	0.041114	0.163643	19.57	1.56852	9.81706e+08	0	1
2017	2903	C34	0.0456104	0.9	10	25	0.02461	1.66286e+07	12	0.167006	0.104338	0.0739626	38.25	2.1132	7.57125e+08	0	1
2017	2921	C33	0.0770617	0.9	10	25	0.02461	7.00335e+06	0	0.431446	0.039243	0.343008	24.3	1.20779	1.14994e+09	0	1
2017	2922	C38	0.048668	0.9	10	25	0.02461	4.92261e+07	6	0.350673	0.057462	0.229664	45.52	1.27291	1.35487e+09	0	1
2017	300021	C29	0.0098907	0.9	10	50	0.068863	3.38418e+07	32	0.507898	0.03454	0.105142	22.74	2.04624	2.95285e+09	0	1
2017	300023	L71	0.0690313	0.8	5	0	0.02461	2.45777e+06	1	0.831988	0.004692	0.0186131	42.99	1.13887	6.77228e+09	0	1
2017	300040	C38	0.0006974	0.9	10	25	0.02461	4.81864e+07	2	0.506835	0.026462	0.306921	19.75	1.26273	3.78302e+09	0	1
2017	300044	I65	0.0196777	0	1	0	0.111925	7.29618e+07	2	0.456612	0.042002	0.0617018	14.65	1.5398	4.29443e+09	0	1
2017	300046	C39	0.0226787	0.9	10	25	0.02461	1.11452e+07	7	0.182671	0.052049	0.140708	30.02	3.25915	1.02572e+09	0	2
2017	300049	C27	0	0.9	10	55	0.08736	8.61131e+07	0	0.228154	0.037506	0.0399793	11.31	1.54692	2.50261e+09	0	2
2017	300057	C32	0	0.9	10	25	0.02461	7.80825e+07	6	0.496998	0.016172	0.364835	41.9	1.19951	5.58597e+09	0	1
2017	300076	C39	0.0028482	0.9	10	25	0.02461	1.76137e+07	12	0.117235	-0.093196	0.187747	30.02	2.25802	1.12215e+09	0	1
2017	300080	C30	0.0197097	0.86	10	47	0.1868	6.6083e+07	67	0.615398	-0.155297	0.316973	20.02	1.10585	6.69213e+09	1	1
2017	300089	C30	0.114077	0.9	10	25	0.02461	2.14054e+07	3	0.330389	0.026973	0.0825966	32.99	1.60766	2.72025e+09	0	1
2017	300095	C35	0.0308209	0.875	8	15	0.02461	3.13194e+07	6	0.474965	0.022056	0.127989	21.57	1.37867	2.63787e+09	0	1
2017	300105	C38	0.067214	0.9	10	50	0.02461	5.09584e+07	39	0.189489	0.005737	0.0673213	23.25	1.3708	2.38946e+09	1	3
2017	300108	C27	0.0012473	0.88	10	24	0.08736	2.02201e+07	0	0.38226	0.065517	0.251866	23.92	1.93836	3.15465e+09	0	1
2017	300120	C38	0	0.8	5	0	0.02461	2.83876e+07	11	0.298034	0.022207	0.221542	10.35	1.36275	2.67601e+09	0	1
2017	300145	C34	0.0091972	0.9	10	25	0.02461	1.61738e+08	19	0.522116	0.060816	0.0774553	26.65	1.60305	9.86513e+09	0	1
2017	300147	C27	0.0169553	0.9	10	25	0.02461	1.02971e+08	16	0.588618	0.011877	0.163091	34.11	1.21676	9.44069e+09	0	1
2017	300158	C27	0.0124763	0.9	10	55	0.072249	1.55544e+08	2	0.27001	0.038153	0.135358	43.81	1.1665	7.61348e+09	0	1
2017	300160	C30	0.0116387	0.9	10	25	0.02461	4.52398e+07	27	0.38475	0.05393	0.226005	24.16	2.53827	2.16491e+09	0	1
2017	300165	C40	0.0958216	0.9	10	25	0.02461	6.40366e+07	68	0.251469	0.050978	0.0882402	34.35	1.36506	2.25149e+09	0	1
2017	300176	C36	0	0.9	10	25	0.02461	6.78151e+07	6	0.581952	0.185416	0.343076	29.23	5.83728	2.64894e+09	0	2
2017	300185	C34	0.0014679	0.9	10	25	0.02461	6.79142e+07	23	0.463628	0.022374	0.361368	13.76	1.16686	1.00885e+10	0	1
2017	300208	C38	0.0026929	0.9	10	50	0.105705	3.82931e+07	0	0.506171	0.085675	0.0421975	20.32	2.59788	3.89207e+09	1	1
2017	300210	C35	0.150903	0.9	10	25	0.02461	3.16186e+07	10	0.447016	0.023975	0.12411	43.94	1.49242	2.36163e+09	0	1
2017	300216	C35	0	0.9	10	50	0.02461	5.23833e+07	18	0.839223	-0.076752	0.130209	14.28	1.83417	4.68184e+09	0	1
2017	300217	C38	0.0223137	0.9	10	25	0.02461	6.48151e+07	2	0.302913	0.03473	0.1832	14.68	1.40605	2.97237e+09	0	3
2017	300218	C29	0.0180383	0	1	0	0	8.07953e+07	71	0.46527	-0.00772	0.555164	21.9	1.454	1.95026e+09	0	2
2017	300263	C34	0	0.9	10	25	0.02461	4.34632e+07	13	0.291168	0.015363	0.103807	20.34	1.60844	3.65476e+09	0	1
2017	300274	C38	0.171142	0	1	0	0.084237	3.52242e+08	228	0.567755	0.062427	0.107508	31.14	1.90596	1.6248e+10	0	1
2017	300282	C39	0.15837	0.9	10	25	0.02461	6.62041e+07	2	0.088146	0.012639	0.0238073	20.98	1.65366	2.60662e+09	0	1
2017	300293	C35	0.040525	0.9	10	25	0.02461	4.83677e+07	10	0.641709	0.005742	0.110741	42.19	1.82952	2.5095e+09	0	1
2017	300317	C38	0.0676429	0.9	10	25	0.02461	3.66178e+07	10	0.450597	0.031989	0.287185	26.39	1.35376	9.02428e+09	0	1
2017	300324	I65	0.347688	0.909	11	55	0.108847	1.13761e+08	14	0.307888	0.064747	0.0495507	33.3	1.85669	7.88746e+09	0	1
2017	300326	C35	0.0698814	0.8	5	0	0.02461	5.13447e+07	18	0.2423	0.071994	0.0984136	8.53	2.31082	2.69452e+09		1
2017	300329	C24	0	0.9	10	25	0.02461	3.60483e+07	16	0.163403	0.040782	0.175109	27.58	2.35387	1.0028e+09	0	2
2017	300337	C32	0.0516436	0.9	10	25	0.02461	6.19413e+07	11	0.428907	0.00274	0.460786	34.44	2.64557	2.69396e+09	0	1
2017	300340	C39	0.0787284	0.9	10	25	0.02461	9.12835e+07	7	0.588049	0.034591	0.080674	19.14	2.13589	3.44481e+09	0	1
2017	300342	C38	0.0866494	0.9	10	25	0.02461	3.98097e+07	25	0.227079	0.107877	0.102202	45.52	3.91157	1.76842e+09	0	1
2017	300343	I64	0.0588987	0.8	5	0	0.02461	3.07056e+07	1	0.270496	0.064743	0.024889	23.66	1.31185	6.0691e+09	0	1
2017	300345	C33	0.0159834	0.9	10	25	0.02461	2.91091e+07	3	0.236107	-0.054617	0.209477	20.55	2.5661	1.01773e+09	0	2
2017	300351	C39	0.027217	0.9	10	25	0.02461	6.22787e+07	8	0.138212	0.048771	0.183063	15.71	1.47128	3.36293e+09	0	1
2017	300354	C40	0.146407	0.9	10	25	0.02461	1.53064e+07	9	0.130056	0.011423	0.302616	52.35	2.84747	3.99912e+08	0	2
2017	300358	C35	0.019906	0	1	0	0	1.37984e+08	292	0.413795	0.04055	0.157868	46.16	1.2655	3.95548e+09	0	1
2017	300370	C40	0.0323506	0.9	10	25	0.02461	7.18138e+07	12	0.628335	0.038737	0.077955	22.94	1.34526	4.24772e+09	0	1
2017	300376	C38	0	0	1	0	0	2.21481e+08	30	0.591092	0.066394	0.263655	56.16	2.21547	1.07503e+10	0	1
2017	300381	C14	0.0244365	0.889	9	20	0.02461	9.39311e+07	12	0.456419	0.027263	0.288918	34.82	1.66884	3.84527e+09	0	1
2017	300387	C26	0	0.9	10	25	0.02461	1.59953e+07	44	0.331773	0.053027	0.148288	32.09	2.02057	1.20048e+09	0	2
2017	300397	C39	0.491509	0.889	9	20	0.02461	55553739	28	0.189519	0.048039	0.2292	40.02	2.3253	1.60185e+09	0	3
2017	300402	C35	0.0089855	0.9	10	25	0.02461	1.59055e+07	7	0.529768	0.008181	0.295444	57.52	1.64863	1.28811e+09	1	3
2017	300406	C27	0.161244	0.9	10	25	0.02461	5.32018e+07	1	0.139794	0.15357	0.0956276	13.35	3.12232	1.77868e+09		2
2017	300419	I65	0.372088	0	1	0	0	3.32121e+07	0	0.183982	0.031198	0.0830002	22.28	1.62596	1.81676e+09	0	2
2017	300425	C35	0.001258	0.9	10	55	0.072249	2.12584e+07	14	0.387461	0.0379	0.124583	40.81	1.40615	2.60977e+09	0	1
2017	300430	C40	0	0.9	10	25	0.02461	2.85767e+07	3	0.192049	0.04684	0.103209	25.69	1.39426	1.8986e+09	0	1
2017	300432	C36	0.0214497	0.9	10	25	0.02461	9.12781e+07	25	0.267918	0.067435	0.12392	27.78	1.30173	5.50819e+09	0	1
2017	300434	C27	0.0037044	0.9	10	25	0.02461	1.97287e+07	7	0.18377	0.037309	0.165941	16.63	1.15898	3128647569	0	1
2017	300447	C38	0.266785	0.8	5	0	0.02461	6.01067e+07	12	0.14292	0.072544	0.0950724	49.5	1.74555	1.76828e+09	0	1
2017	300473	C34	0.118436	0.9	10	25	0.02461	4.5126e+07	4	0.607782	0.031286	0.169085	35.51	1.25762	4.26934e+09	0	2
2017	300479	C39	0.584996	0.9	10	25	0.02461	4.36382e+07	19	0.225668	0.053795	0.127273	45	3.85041	5.66738e+08	0	1
2017	300489	C32	0.0009115	0.9	10	25	0.02461	6.9226e+06	7	0.295309	0.018914	0.551463	27.33	2.10451	6.62246e+08	0	1
2017	300527	C35	0.0587749	0.833	6	5	0.02461	7.43261e+07	45	0.370189	0.061454	0.118245	47.4	1.918	3.14067e+09	1	2
2017	300534	C27	0.0017704	0.889	9	44	0.019688	6.1357e+06	4	0.089535	0.021876	0.46323	26.1	2.80721	7.8223e+08	1	2
2017	300548	C39	0.017141	0.88	10	24	0.08736	1.9502e+07	1	0.100664	0.116125	0.140586	20.32	3.10579	6.87195e+08	0	2
2017	300558	C27	0.0001241	0.9	10	25	0.02461	3.8064e+08	3	0.254771	0.090436	0.163999	19.97	4.55786	2.77301e+09	0	1
2017	300569	C38	0	0.9	10	25	0.02461	2.25155e+07	0	0.308501	0.039433	0.190155	30	1.457	2.47479e+09	0	2
2017	300630	C27	0.0716668	0.9	10	25	0.02461	6.33042e+07	6	0.175132	0.112523	0.141208	35.16	3.41782	8.74531e+08	0	1
2017	300637	C26	0.002981	0.88	10	24	0.08736	2.06852e+07	0	0.131532	0.100499	0.256095	29.36	1.7619	6.48859e+08	0	1
2017	300641	C26	0.0016647	0	1	0	0.049175	3.66118e+07	10	0.153334	0.069799	0.109681	28.13	1.48592	1.5482e+09	0	1
2017	300670	C38	0.007393	0.9	10	25	0.02461	1.05427e+07	3	0.220915	0.07459	0.0904304	39.55	1.63039	7.36223e+08	0	1
2017	300699	C28	0.0091412	0.875	8	30	0.068863	1.31623e+08	47	0.183752	0.074683	0.1794	37.56	2.69442	3.17606e+09	0	1
2017	300700	C30	0.0033969	0.8	5	0	0	1.86534e+07	3	0.463169	0.112085	0.219015	23.34	2.2116	9.93414e+08	0	1
2017	300722	C41	0.0238086	0	1	0	0.004922	1.20236e+07	8	0.313152	0.079792	0.33306	36.83	2.03385	5.60733e+08	1	1
2017	300725	C26	0.0508642	0.9	10	25	0.02461	2.47317e+07	8	0.112446	0.119472	0.149855	22.22	4.4713	5.67396e+08	0	1
2017	600019	C31	0.017997	0.5	2	0	0.14599	5350000000	437	0.501841	0.058256	0.440338	51.75	1.04704	3.50235e+11	1	2
2017	600096	C26	0.0096629	0.9	10	25	0.02461	1.66225e+08	52	0.92085	0.004079	0.361798	46.7	1.0592	6.35566e+10	1	2
2017	600103	C22	0	0	1	0	0	7.18145e+07	2	0.272655	0.026718	0.28154	9.56	1.39563	4.79137e+09	1	3
2017	600104	C36	0.0783497	0	1	0	0.110457	1.1062e+10	760	0.623921	0.065119	0.0804755	71.24	1.13334	7.23533e+11	1	2
2017	600117	C31	0	0	1	0	0	9.38201e+06	4	0.847434	0.003099	0.423114	35.37	1.06545	2.42873e+10	1	3
2017	600151	C39	0	0.9	10	25	0.02461	2.73092e+08	8	0.553386	-0.0266	0.242946	28.34	1.37256	1.30936e+10	1	1
2017	600153	F51	0	0	1	0	0.049175	495381	0	0.750494	0.027529	0.00777263	45.89	0.930347	175295147504	1	1
2017	600166	C36	0.0435041	0.5	2	0	0.182905	2.38774e+09	393	0.694915	0.000463	0.208294	27.07	0.995191	6.24194e+10	1	1
2017	600172	C30	0	0	1	0	0	9.86331e+07	49	0.532538	0.030695	0.381213	22.95	1.54361	1.10651e+10	0	1
2017	600219	C32	0	0	1	0	0	6.35152e+08	61	0.247186	0.037366	0.564166	23.57	0.989751	4.60405e+10	0	1
2017	600220	C17	0.0001994	0.8	5	0	0	1.44497e+07	65	0.50906	0.028796	0.356037	8.448	1.66478	4.72175e+09	0	3
2017	600230	C26	0.009448	0.9	10	25	0.02461	2.46116e+06	4	0.299475	0.333362	0.507569	46.25	3.17771	4.34398e+09	1	2
2017	600231	C31	0.0017753	0.8	5	0	0	2.15e+08	0	0.567635	0.081698	0.58118	34.57	1.2792	1.47714e+10	1	2
2017	600238	C15	0.0589393	0.75	4	0	0	3.9579e+06	0	0.606592	-0.055046	0.108492	20.84	2.49439	1.92874e+09		1
2017	600251	C13	0.0261125	0.9	10	25	0.02461	495277	6	0.542969	0.016687	0.175587	40.89	1.75469	5.04566e+09	1	3
2017	600282	C31	0	0	1	0	0	1179000000	142	0.587714	0.090119	0.546805	40.72	1.13468	3.77354e+10	0	2
2017	600288	C39	0.0486069	0.9	10	25	0.02461	1.77023e+08	2	0.388412	0.019669	0.105531	29.75	1.60145	3.13996e+09	0	3
2017	600320	C35	0.0034197	0	1	0	0.049175	725360589	275	0.750761	0.004879	0.256744	17.401	1.08923	67519953829	1	1
2017	600326	E48	0	0.9	10	25	0.02461	881708	0	0.568661	0.068545	0.316283	22.67	1.61959	8.4486e+09	1	3
2017	600360	C39	0.0088246	0	1	0	0.049175	9.73231e+07	4	0.483362	0.023231	0.274446	23.08	1.93681	4.07912e+09	0	1
2017	600401	C39	0	0.8	5	0	0	1.66433e+08	7	0.913201	-0.18389	0.44152	6.61	1.31851	1.34063e+10		2
2017	600409	C26	0.004926	0.9	10	25	0.02461	4.98218e+08	27	0.55859	0.083605	0.561661	37.15	1.34097	2.40896e+10	1	2
2017	600418	C36	0.0061077	0.5	2	0	0.09835	1.99705e+09	3055	0.657399	0.005332	0.250614	23.55	1.04571	4.45103e+10	1	1
2017	600423	C26	0	0.8	5	0	0.02461	4.63231e+06	2	0.987941	0.019213	0.625667	5.72	1.62367	3.20368e+09	1	3
2017	600426	C26	0	0	1	0	0	3.69511e+08	18	0.42021	0.076274	0.669108	32.32	2.02657	1.60218e+10	1	1
2017	600436	C27	0	0	1	0	0	6.99043e+07	17	0.216534	0.138171	0.0431746	57.92	6.9672	5.64828e+09	1	3
2017	600456	C32	0	0	1	0	0	8.68976e+07	2	0.459165	0.005062	0.336095	53.04	1.9315	6.89964e+09	1	2
2017	600487	C38	0.0455917	0.8	5	0	0	1.06777e+09	163	0.608106	0.079203	0.14626	19.93	2.41963	2.82282e+10	0	1
2017	600498	C39	0.15531	0	1	0	0.004922	2.13912e+09	370	0.645511	0.03102	0.0845083	44.36	1.68404	2.91253e+10	1	1
2017	600507	C31	5.26e-05	0	1	0	0	5.12309e+07	18	0.399878	0.295971	0.240643	39.62	2.35289	8.6165e+09	0	2
2017	600511	F51	0.745223	0.5	2	36	0.084237	4.0562e+07	0	0.531069	0.066409	0.0290011	55.43	1.21299	2.0166e+10	1	1
2017	600518	C27	0.0262446	0	2	0	0.084237	1.64486e+08	59	0.56327	0.03283	0.0935203	32.98	2.12131	6.5293e+10	0	1
2017	600521	C27	0.0345706	0.88	10	24	0.08736	4.38238e+08	73	0.388553	0.075433	0.270161	26.47	4.13941	8.26683e+09	0	1
2017	600528	C35	0.0100755	0	1	0	0.049175	6.42756e+08	0	0.532505	0.043142	0.127401	31.58	1.25288	3.16363e+10	1	2
2017	600531	C32	0.0046652	0.5	2	36	0.049175	1.55826e+07	17	0.699506	0.027075	0.187333	34.61	1.35014	1.08583e+10	1	2
2017	600558	C33	0.0125117	0.9	10	25	0.02461	1.17512e+08	13	0.274993	0.020362	0.341213	33.14	2.16872	2.86289e+09	1	1
2017	600569	C31	0	0.5	2	0	0	669394700	17	0.796261	0.048426	0.453689	60.14	1.13561	3.31528e+10	1	2
2017	600572	C27	0.0372244	0	1	0	0	1.51099e+08	5	0.379669	0.07749	0.239946	28.17	2.03595	9.42022e+09	0	1
2017	600577	C38	0.0024084	0.9	10	25	0.02461	2.32037e+08	0	0.406845	0.073542	0.16099	21.8	1.67969	5.77607e+09	0	3
2017	600581	C31	0.583506	0	1	0	0	5.13545e+07	230	0.820402	0.062789	0.783616	50.02	1.38325	1.86013e+10	1	2
2017	600586	C30	0.000413	0	1	0	0	63350700	14	0.553808	0.011786	0.516727	31.38	1.24072	9.60131e+09	0	1
2017	600595	C32	0.0022626	0	1	0	0	9.21689e+07	6	0.790532	-0.018198	0.623851	53.92	1.15495	2.55678e+10	0	3
2017	600618	C26	0.0003022	0.9	10	80	0.094357	3.74596e+07	5	0.359148	0.217632	0.391909	46.59	2.59964	4.54939e+09	1	2
2017	600691	C26	0.0020626	0	1	0	0.049175	7.63014e+07	1	0.864392	9e-05	0.491351	32.71	1.01785	4.18995e+10	1	1
2017	600742	C36	0	0	1	0	0	8.20159e+07	0	0.415224	0.065709	0.159066	20.14	1.20538	8.83938e+09	1	2
2017	600761	C35	0.154007	0	1	0	0.049175	3.13963e+08	417	0.324039	0.073238	0.214138	37.97	1.42216	7.09092e+09	1	2
2017	600808	C31	0	0	1	0	0.049175	770350000	332	0.622709	0.070261	0.458925	45.54	1.04902	72191589979	1	2
2017	600810	C28	0.0039204	0	1	0	0	1.4041e+08	10	0.699373	0.013168	0.253434	49.28	1.01243	9.93182e+09	1	3
2017	600851	C27	0	0.9	10	25	0.02461	1.9474e+07	0	0.192595	0.017959	0.0620683	6.8	2.22027	4.89214e+09	1	3
2017	600867	C27	0.0388647	0.8	5	0	0	1.19106e+08	1	0.045299	0.176762	0.244472	37.49	8.00247	4.75272e+09	0	2
2017	600887	C14	0.191071	0	1	0	0.049175	2.09165e+08	201	0.48804	0.12176	0.26889	9.27	4.43125	4.93004e+10		1
2017	600888	C39	0.0162753	0.667	3	0	0	327613300	21	0.660171	0.011798	0.412012	28.14	1.21368	1.01355e+10	0	2
2017	600898	C39	0.0756812	0.8	5	0	0	1.30365e+08	0	0.82441	5.6e-05	0.0429034	15.84	1.80043	3.07887e+09	0	3
2017	600933	C36	0.0397173	0.8	5	0	0	5.77579e+07	3	0.198882	0.106012	0.245572	33.96	1.34378	4.47526e+09	0	1
2017	600997	C25	0.0018649	0.88	10	563.5	0.319656	2.92667e+07	1	0.507099	0.025531	0.46197	44.12	0.954736	2.25007e+10	1	1
2017	601011	C25	0.0035757	0.9	10	25	0.02461	1.90175e+07	0	0.373742	0.015214	0.184607	28.38	1.62446	1.02559e+10	0	1
2017	601186	E48	0	0.5	2	0	0.09835	10397720000	0	0.782636	0.020586	0.0559466	55.73	0.971788	821887459000	1	1
2017	601212	C32	7.5e-05	0.9	10	25	0.02461	554794500	76	0.705646	0.008055	0.120633	32.27	1.07096	4.69829e+10		1
2017	601238	C36	0.0289909	0	1	0	0.049175	3003000000	529	0.411266	0.090485	0.1016	53.65	1.54284	119602416855	1	3
2017	601390	E48	0.0036048	0.5	2	0	0.09835	12020107000	8	0.79893	0.016827	0.0620415	54.39	1.02086	844083529000	1	1
2017	601666	B06	0.0056626	0.893	11	54	0.171596	3.03094e+08	20	0.68163	0.035775	0.560634	54.27	1.02713	4.30544e+10	1	1
2017	601669	E48	0.0021289	0	1	0	0.049175	7.59591e+09	9	0.793794	0.013986	0.161633	69.51	0.990953	5.75945e+11	1	1
2017	601766	C37	0.0510486	0	1	0	0.049175	10491958000	7	0.621854	0.034682	0.152561	53.98	1.43778	375170887000	1	1
2017	601857	B07	0	0.667	3	72	0.09835	18601000000	2971	0.425504	0.015297	0.288726	82.55	1.03643	2404910000000	1	2
2017	601877	C38	0.135658	0	1	0	0.049175	7.93806e+08	420	0.534136	0.067853	0.364457	46.59	1.54579	4.41554e+10	0	1
2017	603009	C36	0.0063077	0	1	0	0	3.35041e+07	3	0.331834	0.036186	0.307475	42.93	1.98822	2.02622e+09	0	1
2017	603011	C34	0.017126	0.8	5	0	0	4.1533e+07	7	0.228423	0.019159	0.16958	33.01	2.33489	2.20001e+09	0	1
2017	603025	C39	0.311239	0	1	0	0	8.58583e+07	32	0.09297	0.187222	0.0622888	30.75	1.60533	2.12166e+09	1	2
2017	603027	C14	0.0712684	0.9	10	25	0.02461	2.209e+07	7	0.111309	0.120438	0.362191	43.53	2.64011	1.19613e+09	0	1
2017	603127	M73	0.0843647	0	1	0	0	2.55771e+07	0	0.407158	0.08125	0.242538	28.56	2.06133	9.40874e+08	0	1
2017	603179	C36	0.0368014	0.909	11	85	0.10365	1.15312e+08	7	0.570029	0.080216	0.179792	33.12	1.36029	3.11865e+09	0	1
2017	603226	C20	0.0495484	0.833	6	30	0.049175	2.50141e+07	12	0.256133	0.081603	0.29214	29.02	1.48374	9.81247e+08	0	1
2017	603227	C26	0.0035268	0.88	10	24	0.08736	8.28861e+06	3	0.469971	0.023841	0.329735	30.71	1.5749	2.64243e+09	1	3
2017	603338	C35	5.31e-05	0	1	0	0.049175	3.10395e+07	13	0.207321	0.101904	0.0759844	47.49	2.10118	2.77856e+09	0	1
2017	603416	C40	0.0094038	0	1	0	0	4.05585e+07	17	0.174231	0.10979	0.0515394	35.1	1.76947	1.12775e+09	0	2
2017	603517	C13	0.201817	0.8	5	0	0.02461	5.25033e+07	0	0.192613	0.155936	0.25114	38.35	1.5196	3.18901e+09	0	1
2017	603519	C38	0	0	1	0	0.084237	3.92349e+07	11	0.235983	0.08819	0.092792	44.81	2.35461	9.4664e+08	0	3
2017	603555	C18	0.0986818	0.9	10	25	0.02461	5.80908e+07	46	0.65359	0.024762	0.106292	76.22	2.12094	7.58256e+09	0	2
2017	603599	C26	0	0.9	10	25	0.02461	1.26069e+08	41	0.248336	0.0614	0.204087	42.0634	1.21307	5.49227e+09	0	1
2017	603688	C30	0.193655	0	1	0	0	1.6837e+07	15	0.061435	0.078136	0.246417	29.34	3.88203	1.37965e+09	0	2
2017	603798	C25	0.0473752	0.9	10	25	0.02461	1.46622e+07	1	0.18329	0.115655	0.345207	29.69	2.13772	1.03356e+09	0	2
2017	603906	C26	0.041176	0.9	10	55	0.02461	4.8055e+07	6	0.286689	0.055528	0.227821	50.72	1.30493	1.66354e+09	0	1
2017	603969	C33	0.0084767	0.833	6	60	0.08736	8.25558e+07	38	0.232934	0.055564	0.128988	21.11	1.54245	2.13829e+09	0	1
2017	603976	C27	0	0	1	0	0	2.43173e+07	0	0.101521	0.077401	0.274837	39.07	1.47777	1.06172e+09	0	1
2017	603985	C33	0.0172428	0.9	10	25	0.02461	3.08528e+07	3	0.191262	0.07301	0.252036	36	1.39496	1.24224e+09	0	1
2017	603989	C39	0.012243	0	1	0	0.049175	7.09112e+07	52	0.197663	0.125485	0.271698	48.84	2.16496	2.33111e+09	0	3
2017	603998	C27	0.0102021	0.9	10	55	0.02461	2.99223e+07	3	0.244282	0.047069	0.269435	36.41	3.71986	1.37294e+09	0	2
2018	30	C36	0	0.893	10	100	0.066451	2.13965e+08	21	0.389844	0.074787	0.190678	24.41	0.96114	1.16821e+10	1	2
2018	39	C33	0	0.9	10	165	0.368818	1040751000	465	0.670181	0.025606	0.145948	58	0.944346	158883963000	1	1
2018	48	C13	0.0449991	0.9	10	25	0.024505	2.52016e+07	0	0.763554	0.086742	0.126002	41.65	2.11508	5.1825e+09	0	2
2018	59	C25	0.0085536	0.88	10	24	0.080254	8.91802e+07	33	0.576934	0.034618	0.416288	32.16	0.869618	3.24607e+10	1	3
2018	66	C39	0.126907	0.864	9	19	0.080254	7.4947e+08	38	0.584406	0.066014	0.119958	40.75	1.38523	1.60022e+10	1	1
2018	157	C35	0	0.5	2	0	0.093695	1.08024e+09	184	0.585172	0.020936	0.0581952	17.74	0.905477	9.34567e+10		1
2018	301	C28	0.0293062	0.9	10	25	0.024505	7.03715e+08	0	0.407513	0.038712	0.384662	68.71	1.12501	2.18692e+10	0	2
2018	333	C38	0	0	1	0	0.046847	9810805000	7606	0.649397	0.082102	0.0850858	33.2	1.56296	263701148000	0	2
2018	338	C36	0.0149837	0	1	0	0	6.49362e+09	893	0.696705	0.056635	0.143485	24.23	0.998213	2.05276e+11	1	2
2018	410	C34	0.0021842	0.9	10	25	0.024505	1.89328e+08	11	0.992637	-0.042373	0.167716	30.13	1.22196	2.03924e+10	1	2
2018	420	C28	0.0146358	0	1	0	0.038458	5.8901e+06	2	0.591152	0.019716	0.41322	16.14	1.09751	7.14026e+09	1	1
2018	425	C35	0.0052394	0	1	0	0.046847	2.01524e+09	171	0.504644	0.033562	0.117207	38.11	0.926571	6.12499e+10	1	1
2018	518	C27	0.0011157	0.9	10	25	0.024505	1.25839e+07	0	0.305737	-0.032096	0.0899176	14	4.15313	9.25876e+08		2
2018	521	C38	0	0	1	0	0.046847	8.21743e+08	523	0.66999	0.002241	0.111424	23.58	0.870803	1.55618e+10	1	1
2018	530	C34	0	0.86	10	23	0.165568	7.5763e+07	22	0.378905	0.020117	0.171202	19.98	0.827665	5.56828e+09	0	3
2018	538	C27	0.0246411	0.5	2	0	0	1.10304e+08	13	0.344171	0.108295	0.0564657	41.52	2.87964	3.03776e+10	1	2
2018	547	C39	0.117082	0.82	10	21	0.458929	4.34345e+08	0	0.22516	0.054428	0.0660034	7.42	1.30621	9.32767e+09	1	2
2018	550	C36	0.0753265	0.9	10	25	0.024505	1735368721	319	0.556152	0.003925	0.242726	41.03	0.940426	23396529475	1	2
2018	559	C36	0.291773	0.909	11	80	0.024505	5.13014e+08	96	0.546613	0.062125	0.257368	56.51	1.71657	1.20484e+10	0	1
2018	566	C27	0.0019385	0.86	10	23	0.165568	8.41375e+07	0	0.533162	0.009898	0.131418	24.99	1.16096	1.03364e+10	0	3
2018	585	C38	0	0.9	10	25	0.024505	1.23093e+06	0	0.956215	0.027911	0.0992585	29.43	3.43071	5.05113e+08	0	3
2018	586	C39	0.0032011	0.9	10	25	0.024505	1.46008e+07	0	0.564357	-0.003116	0.0751162	20.68	4.2983	5.99393e+08	0	3
2018	589	C29	0.0367465	0.9	10	25	0.024505	1.89751e+08	34	0.674157	0.008412	0.363738	25.33	0.922015	1.04813e+10	1	2
2018	595	C34	4.84e-05	0.875	8	30	0.096458	1.61026e+07	0	0.616965	-0.053116	0.253015	52.99	1.66773	1.8286e+09	0	2
2018	597	C27	0.0356156	0.909	11	115	0.024505	2.03566e+08	10	0.693411	0.017184	0.248681	26.02	1.15561	1.17187e+10	0	2
2018	612	C32	0.0322082	0.9	10	55	0.024505	92810.2	0	0.432418	-0.05939	0.372461	17.3	1.06648	7.44413e+09	0	2
2018	622	C35	0	0.88	10	24	0.080254	401619	0	0.402865	0.026658	0.049335	17.99	9.74121	3.41972e+08	0	3
2018	635	C26	0.0391167	0.9	10	25	0.024505	4.09958e+06	3	0.156592	0.008561	0.562477	51.25	0.978109	3.13596e+09	1	3
2018	637	C25	0	0.86	10	27	0.165568	65371275	0	0.236019	0.032495	0.301384	29.5	1.57	1.23974e+09	0	2
2018	651	C38	0	0	1	0	0.004901	7.26837e+09	13007	0.630963	0.104998	0.0731818	18.22	1.48192	2.51234e+11	1	1
2018	657	C32	0	0.86	10	23	0.165568	1.75382e+08	0	0.492383	0.02733	0.313927	60.94	1.06289	7.43677e+09	1	2
2018	659	C29	0.0801596	0.8	5	0	0.024505	3.36395e+06	0	0.755776	0.008143	0.521949	11.39	2.87866	2.48312e+09	0	2
2018	677	C28	0	0.9	10	25	0.024505	25160000	0	0.246866	0.007338	0.531965	23.15	2.82084	8.72713e+08	0	2
2018	680	C35	0.0580818	0.5	2	0	0.009802	2.2864e+08	219	0.608086	0.009073	0.169119	29.37	1.03494	9.37185e+09	1	3
2018	683	C26	0.0030116	0.9	10	50	0.024505	1.29968e+08	0	0.502393	0.069386	0.384335	33.26	0.929279	2.36137e+10	0	2
2018	697	C37	0.132374	0.9	10	25	0.024505	1.25441e+08	0	0.410005	0.00421	0.221597	21.02	1.68106	5.20728e+09	0	2
2018	698	C25	0.0051617	0.9	10	55	0.067864	1.46988e+08	11	0.50727	0.012971	0.506971	26.68	0.840382	9.14371e+09	1	3
2018	708	C31	0	0	1	0	0	5.62929e+08	64	0.426451	0.066448	0.283839	29.95	0.939782	7.6779e+09	1	1
2018	709	C31	0	0.875	12	215	1	3.34867e+09	98	0.717593	0.020989	0.567133	39.73	0.862082	2.08746e+11	1	1
2018	723	C25	0	0.88	10	24	0.080254	2.24571e+07	27	0.566621	0.110719	0.429289	76.97	1.07122	1.8685e+10	0	1
2018	726	C17	0.0076006	0	1	0	0	2.89395e+08	24	0.266844	0.08144	0.54552	15.21	1.06516	1.05378e+10	0	2
2018	731	C26	0.0042423	0.9	10	55	0.067864	1.65355e+06	4	0.301836	0.053714	0.570002	12.18	1.01748	4.14908e+09	1	2
2018	751	C32	0.0002409	0.9	10	110	0.024505	5.24388e+06	1	0.47989	0.011365	0.193306	23.59	1.34031	4.66995e+09	0	1
2018	756	C27	0.0098992	0.909	11	105	0.024505	1.86976e+08	22	0.527302	0.046362	0.44474	32.94	1.0711	5.91616e+09	1	1
2018	761	C31	0.0007564	0.893	11	44	0.080254	1495775000	178	0.670324	0.017376	0.401199	60.78	0.899607	5.96325e+10	1	2
2018	778	C33	0	0.9	10	25	0.024505	9.77884e+08	196	0.581242	0.03924	0.312265	39.96	0.914591	5.18362e+10	1	2
2018	782	C28	0	0.9	10	50	0.06087	1.26446e+08	30	0.488762	0.013206	0.286126	29.33	1.22662	2.89345e+09	0	2
2018	789	C30	0	0.9	10	105	0.170266	3.55367e+06	0	0.393845	0.182799	0.384324	42.58	1.05824	1.00536e+10	1	2
2018	792	C26	0.0485301	0.88	10	156	0.359	2.02843e+08	139	0.749489	-0.048009	0.69132	27.03	1.00868	7.49974e+10	1	2
2018	795	C30	0.0135606	0.9	10	25	0.024505	1.06505e+08	0	0.222516	0.042459	0.211587	39.38	1.50029	2.85549e+09	0	1
2018	800	C36	0	0.86	10	103	0.378756	7.12759e+08	0	0.563353	0.01479	0.230883	53.03	1.12294	1.86282e+10	1	2
2018	806	C38	0.0080173	0.9	10	25	0.024505	1.04661e+08	1	0.439746	-0.298469	0.122203	47.06	1.73605	2.48208e+09	0	3
2018	811	C34	0.0372868	0.9	10	25	0.024505	1.14931e+08	11	0.509518	0.049894	0.11609	29.15	1.06749	6.05096e+09	1	2
2018	818	C26	0.0022185	0.889	9	44	0.019604	2.44823e+07	11	0.41607	0.12247	0.313524	28.74	1.89832	4.22162e+09	0	2
2018	819	C25	0	0.9	10	25	0.024505	2.21403e+06	0	0.121477	0.053996	0.176437	23.46	2.9	8.62261e+08	1	2
2018	820	C42	0.0077153	0.9	10	25	0.024505	9.76149e+06	0	0.981168	-0.405762	0.0028469	54.83	1.92111	1.72976e+09	0	3
2018	825	C31	0	0.909	11	110	0.175167	2.21699e+09	173	0.570826	0.068358	0.644204	62.7	0.899169	7.18233e+10	1	2
2018	836	C38	0.0017511	0.88	10	24	0.080254	8.50198e+07	10	0.447796	0.035213	0.180205	11.63	1.97672	3.07452e+09	0	2
2018	848	C15	0	0.8	5	0	0.024505	1.13565e+07	1	0.311757	0.145152	0.0872534	40.68	3.07883	2.84285e+09	0	2
2018	856	C35	0.0074344	0.88	10	24	0.080254	2.28458e+07	8	0.789144	0.006681	0.139253	30	2.36695	2.07173e+09	1	2
2018	859	C29	0.017558	0.8	5	0	0.024505	4.44272e+07	36	0.246997	0.041158	0.404078	27.74	1.24245	2.10953e+09	1	3
2018	869	C15	0.0749065	0.9	10	25	0.024505	4784118	1	0.246021	0.079395	0.438318	50.4	1.37384	13117729052	0	2
2018	876	C13	0	0.88	10	24	0.080254	9.49532e+07	79	0.429838	0.056771	0.182506	29.08	1.06934	4.79438e+10	0	1
2018	878	C32	0.001625	0.893	11	29	0.080254	950382482	0	0.701901	0.010781	0.413618	37.51	1.00331	3.72645e+10	1	1
2018	898	C31	0.002692	0.667	3	138	0.19751	1500000000	514	0.417211	0.088332	0.556118	53.33	0.855076	90024000000	1	2
2018	911	C13	0.0129221	0.9	10	25	0.024505	6.13219e+06	0	0.994273	-0.237675	0.27488	42.2	1.29906	5.81622e+09	1	2
2018	912	C26	0.0005077	0.9	10	25	0.024505	76000000	6	0.327444	0.049722	0.633083	18.24	1.38258	7.04395e+09	1	1
2018	915	C27	0.0121325	0.9	10	25	0.024505	5.95405e+07	1	0.19275	0.082613	0.224396	20.72	1.38728	2.89971e+09	1	2
2018	922	C38	0.0895656	0.909	11	55	0.024505	5.85202e+07	0	0.433173	0.086191	0.139093	26.36	1.4456	3.23339e+09	1	2
2018	925	C35	0	0.889	9	20	0.019604	9.74827e+07	37	0.622874	0.004087	0.051482	10.42	1.10023	6.46569e+09	1	1
2018	929	C15	0.0172806	0.875	8	16	0.019604	2.55679e+06	0	0.209066	-0.04771	0.173108	21.5	1.04656	1.37744e+09	0	1
2018	930	C26	0.0261945	0.8	5	0	0.080254	1.01652e+08	25	0.524544	0.025502	0.41641	47.8	1.08807	2.02876e+10	1	1
2018	931	C27	0.0224791	0.9	10	25	0.024505	2.80189e+07	0	0.463328	0.034267	0.175416	27.78	1.87696	3.52762e+09	0	2
2018	933	C32	0.0002724	0.9	10	25	0.024505	6.18253e+07	7	0.856874	-0.001196	0.32992	24.21	0.995496	5.34685e+10	1	3
2018	955	C17	0.0072466	0.8	5	0	0.024505	1.17802e+07	11	0.434588	-0.099673	0.316605	16.73	2.35152	1.13631e+09	0	2
2018	959	C31	0.0142825	0	1	0	0.150663	2.32674e+09	118	0.730785	0.024657	0.604902	79.38	0.930912	1.35106e+11	1	2
2018	963	F52	0.0064704	0	1	0	0.046847	7.06041e+08	1	0.457494	0.124636	0.10582	41.77	2.30848	1.92174e+10	0	2
2018	976	C37	0.0115339	0.9	10	25	0.024505	4.68896e+07	0	0.156804	0.026232	0.0356883	18.88	1.21849	5.08358e+09	0	2
2018	977	C39	0.339631	0.8	5	0	0.024505	1.89361e+09	153	0.636328	0.025444	0.0231604	38.72	1.43636	2.55993e+10	1	1
2018	983	B06	0.0014802	0.893	11	323	0.236099	2.55527e+08	0	0.640113	0.033034	0.430661	54.4	0.906038	6.50564e+10	1	2
2018	985	C26	0	0.9	10	55	0.067864	9.04158e+06	0	0.240101	-0.004159	0.476353	39.34	2.5614	6.92514e+08	1	2
2018	2008	C35	0.0150377	0	1	0	0.046847	9.92987e+08	871	0.546257	0.09106	0.0761087	16.62	2.16943	1.8945e+10	0	1
2018	2021	C35	0.0169791	0.8	5	0	0.024505	4.08473e+07	0	0.48095	-0.175575	0.17919	17.45	2.02268	1.34686e+09	0	3
2018	2023	C37	0.0739767	0.8	5	0	0.024505	1.93892e+08	6	0.364823	0.00711	0.37709	17.18	1.54843	6.19329e+09	0	1
2018	2030	C27	0.0345488	0.88	10	24	0.080254	1.23281e+08	17	0.399304	0.023615	0.0855738	16.63	2.543	3.66333e+09	1	2
2018	2038	C27	0.0002169	0	1	0	0	1.48105e+08	1	0.094167	0.112944	0.0894765	22.57	3.07351	4.98827e+09	0	2
2018	2043	C20	0.0685236	0.9	10	25	0.024505	5.38982e+07	28	0.436044	0.110465	0.0890336	28.47	1.69179	2.98553e+09	0	2
2018	2045	C39	0	0	1	0	0.046847	206941395	13	0.643403	-0.045903	0.145294	19.47	1.08141	4805824250	0	1
2018	2048	C36	0.125465	0.9	10	25	0.024505	5.17509e+08	0	0.425261	0.062634	0.198451	14.36	0.849363	1.62622e+10	0	2
2018	2056	C38	0	0	1	0	0.046847	3.11495e+08	235	0.30275	0.101429	0.319597	50.02	1.63954	6.79684e+09	0	2
2018	2077	K70	0	0.9	10	25	0.024505	3.97105e+07	0	0.540374	-0.078952	0.145262	49.89	0.859439	7.22095e+09	1	3
2018	2078	C22	0.0052896	0	1	0	0	4.96436e+08	11	0.572256	0.075947	0.562867	47.66	1.07164	2.95231e+10	0	2
2018	2087	C17	0.0003334	0.9	10	25	0.024505	1.82711e+08	21	0.592131	0.03984	0.305542	27.3	0.887687	9.7607e+09	1	2
2018	2089	C39	0.0231199	0.9	10	25	0.024505	3.74795e+07	12	0.718684	-0.110622	0.156904	18.05	1.65966	4.72991e+09	0	2
2018	2092	C26	0.0745938	0	1	0	0	1.07179e+09	68	0.663165	0.043686	0.484246	19.35	0.925381	5.8628e+10	1	2
2018	2094	C26	0.153131	0.9	10	25	0.024505	3.62949e+07	5	0.429673	0.026208	0.0358681	21.36	0.999756	5.91659e+09	0	1
2018	2102	C27	0.0006891	0.9	10	25	0.024505	6.19592e+07	0	0.681367	-0.360727	0.168194	11.66	1.23053	7.66857e+09	0	3
2018	2109	C26	0.0016584	0.9	10	25	0.024505	1.28697e+07	0	0.170395	0.055151	0.696491	48.24	1.01509	4.31597e+09	1	2
2018	2114	C32	0.0005607	0.9	10	55	0.067864	2.93653e+06	7	0.294656	-0.117818	0.304479	27.4	1.27628	2.1941e+09	1	2
2018	2119	C39	0.0383054	0.9	10	55	0.080254	6.07798e+07	2	0.51805	0.054971	0.327012	19.72	1.97006	1.68007e+09		2
2018	2132	C33	0.0041643	0	1	0	0	9.08756e+07	4	0.486955	-0.039289	0.215033	21.16	1.1093	5.48855e+09	0	3
2018	2150	C33	0.00952	0	1	0	0	7.41078e+06	3	0.18881	0.090125	0.203817	38.32	1.26897	1.57256e+09	0	3
2018	2160	C32	0	0.8	5	0	0	1.29022e+08	7	0.546238	-0.06735	0.270471	24.51	0.969967	6.39932e+09	0	2
2018	2167	C32	0.0002531	0.9	10	25	0.024505	1.59441e+07	0	0.588013	0.004401	0.350662	15.66	1.92864	2.43915e+09	1	3
2018	2182	C32	0.002247	0	1	0	0	1.83638e+08	9	0.595966	0.072578	0.297381	32.03	1.3397	4.52721e+09	0	1
2018	2185	C39	0.0919738	0	1	0	0.076854	3.83512e+08	17	0.487656	0.034497	0.456452	25.97	1.18297	1.24427e+10	0	1
2018	2193	C17	0.0072391	0	1	0	0	4.48239e+07	8	0.431173	0.023296	0.278478	23.12	0.920046	4.79617e+09	0	2
2018	2196	C35	0.0499429	0.9	10	25	0.024505	1.00789e+08	24	0.313447	-0.154974	0.187758	16.74	1.06836	2.86923e+09	0	1
2018	2198	C27	0.0003427	0.8	5	0	0.024505	1.24075e+07	0	0.117144	0.040333	0.282142	11.27	2.79708	8.89559e+08		2
2018	2199	C39	0	0	1	0	0	1.25468e+07	0	0.201677	-0.164429	0.313996	14.8	4.87001	4.78193e+08	0	2
2018	2225	C30	0.0095897	0.9	10	205	0.024505	1.69164e+08	16	0.475741	0.044633	0.118962	16.16	1.16877	5.29163e+09	0	2
2018	2237	C32	0.003884	0.88	10	84	0.080254	6.65623e+08	3	0.707569	0.026265	0.290122	35.87	1.20479	1.49199e+10	0	2
2018	2242	C38	0.0937948	0.667	3	0	0.014703	2.97667e+08	1935	0.424953	0.111359	0.105338	50.1	2.26072	6.66009e+09	0	3
2018	2281	C39	0.172884	0	1	0	0	4.58311e+08	121	0.433165	0.050929	0.172312	44.2	3.2045	6.08162e+09	1	1
2018	2282	C34	0	0.875	8	15	0.024505	3.34585e+07	10	0.193515	0.032597	0.207471	11.72	1.28167	2.64357e+09	0	1
2018	2286	C13	0.00728	0	1	0	0.046847	5.85235e+07	10	0.402159	0.016533	0.458866	15.05	1.18383	2.57925e+09	0	1
2018	2309	C38	0.0374502	0	1	0	0.046847	5.24744e+08	69	0.650214	-0.008113	0.154741	25.64	0.964713	2.558e+10	0	2
2018	2318	C33	0.015773	0	1	0	0	1.54635e+08	8	0.365129	0.059467	0.282696	37.85	1.38495	5.18211e+09	0	2
2018	2324	C29	0.0141989	0	1	0	0	2.26724e+08	55	0.405067	0.01808	0.233972	54.04	1.25615	3.91791e+09	0	2
2018	2338	C40	0.0034246	0.8	5	0	0.024505	3.78791e+07	29	0.099236	0.044574	0.187845	42.65	2.79699	9.88317e+08	1	2
2018	2339	C38	0.0703353	0.9	10	25	0.024505	1.23585e+08	43	0.459993	0.024254	0.0682205	4.98	1.08548	3.75157e+09	0	2
2018	2360	C26	0.0007619	0.9	10	25	0.024505	8.61107e+06	0	0.179871	0.107884	0.305245	21.22	1.61291	1.31207e+09	0	2
2018	2381	C29	0.0296222	0	1	0	0.046847	40474274	6	0.198059	0.071864	0.151387	20.1	1.29636	2.12902e+09	0	3
2018	2383	C39	0.232946	0	1	0	0.046847	3.02392e+08	11	0.590634	0.019718	0.0480292	38.82	1.32843	9.65718e+09	0	1
2018	2388	C39	0	0.9	10	25	0.024505	1.20789e+07	0	0.352522	0.01108	0.134448	46.42	1.59641	1.97279e+09	0	3
2018	2390	C27	0.0572019	0.8	5	0	0.024505	3.66923e+07	10	0.523828	-0.118219	0.221683	21.52	1.10393	1.08543e+10	0	2
2018	2416	F51	1	0	1	0	0	1.23174e+07	0	0.501418	-0.006821	0.00154021	52.5	1.2012	1.02472e+10	0	3
2018	2422	C27	0.013937	0.909	11	55	0.071352	1114273921	104	0.558456	0.043169	0.3835	26.33	1.40828	29360882983	0	2
2018	2433	C27	0.033688	0.9	10	25	0.024505	2.29097e+07	8	0.386909	0.031721	0.25773	32.81	0.809177	8.67511e+09	0	3
2018	2435	C27	0.0161722	0.9	10	55	0.067864	9.67493e+07	0	0.314008	0.047914	0.135502	37.61	0.943607	8.24416e+09	0	1
2018	2438	C34	0.0351845	0	1	0	0.046847	4.96777e+07	72	0.452949	0.031351	0.18917	18.47	1.22739	3.29641e+09	0	1
2018	2444	C33	0.044884	0.9	10	25	0.024505	2.06975e+08	252	0.265044	0.079241	0.105235	44.99	1.34185	9.2814e+09	0	1
2018	2452	C38	0.0581526	0.9	10	25	0.024505	5.67218e+07	9	0.53271	-0.100698	0.222189	19.72	1.21111	2.43723e+09	0	1
2018	2459	C35	0.137557	0.9	10	25	0.024505	2.05897e+07	6	0.143955	0.003315	0.230045	36.39	2.3287	1.48513e+09	0	2
2018	2465	C39	0.0486072	0.857	7	10	0.024505	6.57765e+08	64	0.232091	0.03876	0.1033	25.24	1.71834	1.15225e+10	1	2
2018	2469	M74	0.0664025	0.9	10	25	0.024505	3.12164e+07	4	0.223456	0.030382	0.0788962	23.1	1.33513	1.69449e+09	0	3
2018	2471	C38	0.008832	0.9	10	50	0.024505	2.43869e+08	3	0.700088	0.012813	0.12146	20	1.1161	8.16331e+09	0	2
2018	2473	C38	0.611363	0.9	10	25	0.024505	1.10427e+06	7	0.201274	0.030533	0.0642629	18.13	3.00833	3.75055e+08	0	3
2018	2486	C18	0.014863	0.9	10	25	0.024505	1.15215e+07	3	0.14343	0.016002	0.278494	19.61	3.00351	1.11124e+09	0	2
2018	2490	C35	0	0	1	0	0	8.29351e+07	10	0.695172	0.015498	0.441286	30.93	1.08866	6.60754e+09	0	2
2018	2494	C19	0.002227	0	1	0	0	1.37039e+07	7	0.246708	0.005147	0.165744	31.31	1.12351	2.56279e+09	0	1
2018	2497	C26	0.0149815	0	1	0	0	6.57816e+07	8	0.36916	0.048278	0.20735	14.32	1.62938	4.74047e+09	0	1
2018	2498	C38	0	0.9	10	55	0.024505	2.29801e+08	14	0.292313	0.033276	0.0628709	66.56	1.28884	6.64339e+09	0	3
2018	2508	C38	0.0709916	0.9	10	25	0.024505	2.93427e+08	475	0.351601	0.156932	0.0891428	49.68	2.35702	9.45536e+09	0	2
2018	2520	C34	0.0988901	0.8	5	0	0.024505	8.58206e+07	7	0.486632	0.032693	0.403544	44.78	1.16559	5.74069e+09	0	1
2018	2521	C22	0.0046955	0.9	10	25	0.024505	1.50539e+08	0	0.225591	0.013385	0.316817	16.31	0.877592	4.35962e+09	0	2
2018	2551	C35	0.009469	0.9	10	25	0.024505	4.62357e+07	6	0.323289	0.032821	0.0652156	39.58	1.07192	4.10458e+09	0	2
2018	2552	C34	0.0849809	0.88	10	24	0.080254	1.32266e+07	5	0.221695	0.036814	0.368578	32.17	1.80638	7.79249e+08	0	3
2018	2560	C38	0.0071681	0.9	10	55	0.067864	3.9116e+07	10	0.433011	-0.007415	0.0994365	25.36	1.14543	2.88914e+09	0	1
2018	2574	C41	0.0380932	0.9	10	55	0.080254	3.87348e+06	1	0.212806	0.02264	0.0510246	29.96	0.852818	4.06717e+09	0	1
2018	2588	C26	0.0020379	0	1	0	0.22689	1.72757e+08	16	0.395204	0.025876	0.303662	22.86	1.0051	7.34572e+09	0	3
2018	2591	C26	0.130815	0.9	10	25	0.024505	1.46421e+07	0	0.169529	0.021006	0.120028	22.02	1.35873	1.45726e+09	0	3
2018	2594	C36	0	0	1	0	0	8535905000	2312	0.688063	0.018277	0.224487	25.26	1.16879	194571077000	0	1
2018	2596	C30	0.0024848	0.8	5	0	0	4.97824e+07	0	0.520186	0.018787	0.0944459	14.07	1.40021	6.56719e+09	0	1
2018	2597	C26	0.0885751	0.8	5	0	0.095036	1.23227e+08	97	0.311651	0.160077	0.230872	44.83	1.86345	5.69465e+09	0	2
2018	2598	C34	0	0.9	10	50	0.066451	3.79342e+07	10	0.38515	0.060029	0.128141	29.81	1.78968	1.38548e+09	1	1
2018	2612	C18	0.0355776	0.9	10	25	0.024505	8.26765e+07	5	0.41166	0.028061	0.0542481	49.06	0.944432	7.28205e+09	0	3
2018	2613	C35	0.0266924	0.9	10	25	0.024505	7.23793e+07	14	0.201169	0.016517	0.241596	54.23	1.26233	1.95996e+09	0	3
2018	2614	C35	0.0250402	0.9	10	25	0.024505	1.83433e+08	221	0.44742	0.074514	0.105575	27.73	1.54716	5.94258e+09	0	2
2018	2622	C38	0.36701	0.9	10	25	0.024505	1.03774e+07	0	0.281589	0.019137	0.0790288	23.81	1.65521	1.87123e+09		1
2018	2631	C20	0.104692	0.9	10	25	0.024505	5.54576e+07	10	0.31862	0.041245	0.183884	53.43	1.95965	2.57171e+09	0	1
2018	2633	C34	0.0014879	0.9	10	25	0.024505	8.78478e+06	17	0.153724	0.006555	0.345693	28.12	2.11339	6.20164e+08	0	2
2018	2652	C33	0.006669	0.9	10	25	0.024505	7.28831e+07	7	0.655775	0.023044	0.228093	30	1.31306	2.8108e+09	0	2
2018	2655	C39	0.048264	0	1	0	0.076854	6.32216e+07	64	0.556263	0.019391	0.312675	15.27	2.69126	1.10108e+09	0	2
2018	2656	C18	0.0399663	0.9	10	25	0.024505	5.08e+07	5	0.285298	0.001775	0.0993395	28.56	1.39623	3.36399e+09	0	2
2018	2662	C36	0.0444558	0.9	10	55	0.024505	1.87523e+08	0	0.400751	0.010651	0.256481	30.4	1.05875	8.5653e+09	0	3
2018	2667	C35	0.0039694	0.9	10	140	0.151982	1.5128e+07	12	0.172999	0.012167	0.141464	24.86	1.56793	9.31523e+08	0	2
2018	2687	C18	0	0.8	5	0	0.024505	2.44197e+07	26	0.290604	0.074718	0.306696	13.33	1.58483	1.56409e+09	0	3
2018	2691	C35	0.0081929	0.88	10	28	0.080254	2.03973e+07	0	0.136479	0.014839	0.192076	30.19	2.60674	1.01537e+09	0	2
2018	2693	C27	0.0036224	0.8	5	0	0.066451	2.04822e+07	0	0.402196	-0.082257	0.568755	34.45	1.80538	1.12025e+09	0	3
2018	2703	C36	0.0204859	0.9	10	25	0.024505	6.64566e+07	12	0.271166	0.000961	0.317089	43.28	1.62266	2.04508e+09	0	1
2018	2714	A03	0.0301171	0	1	0	0.046847	9.12112e+07	33	0.540658	0.017696	0.453879	42.48	1.79753	2.98419e+10	0	1
2018	2716	C32	0.0002924	0.9	10	55	0.024505	1.41843e+08	23	0.684506	0.011313	0.111918	32.74	1.12113	1.17197e+10	0	2
2018	2771	I65	1	0	1	0	0.046847	49445993	2	0.449537	0.034494	0.099016	19.44	1.5303	1.22006e+09	0	3
2018	2778	C25	0.0010316	0.9	10	25	0.024505	2.07401e+07	2	0.185169	0.023427	0.244557	37.67	1.74511	7.73922e+08	0	2
2018	2783	C26	0	0.9	10	50	0.024505	4.00322e+07	8	0.490973	0.034658	0.261184	16.72	1.0447	3.81062e+09	1	1
2018	2806	C39	0.004321	0.9	10	25	0.024505	3.57388e+07	10	0.289581	0.044391	0.161423	33.02	1.36168	1.78151e+09	0	1
2018	2822	E50	0.008138	0	1	0	0	1.35546e+08	13	0.542219	0.03481	0.032379	33.07	1.10079	4.7423e+09	0	1
2018	2841	C39	0	0	1	0	0.076854	7.87648e+08	1683	0.496577	0.151595	0.125705	11.84	1.49011	6.99918e+09	0	2
2018	2847	C14	0.0008152	0.9	10	25	0.024505	2.31754e+07	19	0.444614	0.061469	0.495921	39.02	1.50775	1.15863e+09	0	1
2018	2848	C39	0.0721374	0.88	10	24	0.080254	5.45432e+07	13	0.48291	-0.06382	0.132905	27.92	1.6075	1.16543e+09	0	3
2018	2857	C40	0.01392	0.9	10	25	0.024505	1.36369e+07	16	0.267213	0.058897	0.0193271	12.47	1.64871	6.24336e+08	0	2
2018	2865	C36	0.0453938	0	1	0	0.046847	3.68951e+07	2	0.525845	0.021549	0.19087	39.48	1.22679	1.94125e+09	0	1
2018	2871	C34	0.0120302	0.9	10	25	0.024505	1.11173e+07	5	0.222304	0.098945	0.162636	64.61	1.52346	7.85087e+08	0	3
2018	2886	C29	0.0201228	0	1	0	0	3.20663e+07	3	0.387127	0.032902	0.190169	19.57	1.55333	1.0652e+09	0	3
2018	2903	C34	0.0356848	0.9	10	25	0.024505	1.59102e+07	22	0.144341	0.048608	0.0923791	38.25	2.20768	7.19922e+08	0	2
2018	2921	C33	0.0466234	0.8	5	0	0.024505	1.70901e+07	6	0.450323	0.03641	0.328239	24.3	1.68727	1.22421e+09	0	2
2018	2943	C34	0.0084965	0.8	5	0	0	1.97369e+07	34	0.241158	0.095523	0.0677042	35.57	1.66013	1.02666e+09	0	1
2018	300021	C29	0.0125183	0.9	10	25	0.024505	3.89077e+07	28	0.593344	0.028691	0.0861157	23.3	1.37358	3.82087e+09	0	1
2018	300023	L71	0.0675316	0.8	5	0	0.024505	3.1626e+06	1	0.89194	-0.124151	0.0249311	42.99	1.12959	4.89824e+09	0	3
2018	300029	C35	0	0.9	10	25	0.024505	5.63341e+06	0	0.354697	-0.827276	0.49708	21.89	5.62906	1.75566e+08	0	3
2018	300040	C38	0.0010221	0.9	10	25	0.024505	3.6796e+07	2	0.484783	0.012173	0.369378	20.78	0.957157	3.7288e+09	0	2
2018	300049	C27	0	0.88	10	48	0.136003	1.04705e+08	2	0.291416	0.021167	0.0442254	11.31	1.46903	2.13422e+09	0	2
2018	300057	C32	0	0.9	10	25	0.024505	1.13924e+08	4	0.560169	0.022576	0.319612	42.65	0.994711	6.27138e+09	0	1
2018	300076	C39	0.0054456	0.9	10	25	0.024505	1.21676e+07	11	0.084701	0.017017	0.176984	29.72	1.56078	1.10277e+09	0	3
2018	300089	C30	0.0064113	0.9	10	25	0.024505	4.24153e+07	2	0.768045	-0.746211	0.102671	29.82	1.52251	2.23948e+09	0	1
2018	300091	C34	0.0341676	0.9	10	25	0.024505	5.80839e+07	9	0.577668	0.01575	0.140681	16.05	1.15985	5.93425e+09	0	1
2018	300093	C30	0.0050883	0.9	10	25	0.024505	2.55637e+07	11	0.419104	0.009683	0.321798	10.72	1.27055	1.54922e+09	0	1
2018	300095	C35	0.0441069	0.875	8	15	0.024505	3.98195e+07	2	0.467	-0.037188	0.151643	16.44	1.11494	2.4143e+09	0	2
2018	300105	C38	0.0819148	0.9	10	25	0.024505	4.44544e+07	48	0.158534	0.0031	0.0652041	23.25	0.989215	2.31067e+09	1	3
2018	300108	C27	0.0194618	0.88	10	24	0.080254	1.78383e+07	0	0.536661	0.045213	0.203268	23.92	1.1523	4.85282e+09	0	1
2018	300109	C26	0.0120339	0.8	5	0	0.024505	5.10878e+07	25	0.445869	0.03933	0.161664	20	1.43809	2.3031e+09	0	1
2018	300120	C39	0	0.8	5	0	0.096458	6.69839e+07	10	0.30317	0.047613	0.199451	10.1	1.07651	2.8676e+09	0	1
2018	300139	C39	0.0236646	0	1	0	0	1.10867e+07	5	0.216959	0.001862	0.135315	25.92	1.46789	1.45833e+09	0	2
2018	300147	C27	0.0081713	0.9	10	25	0.024505	1.12869e+08	21	0.534842	0.010199	0.215058	34.24	1.00569	8.62561e+09	0	3
2018	300158	C27	0.0144307	0.88	10	56	0.157394	1.51917e+08	1	0.256515	-0.02087	0.143615	42.1	0.837138	7.21254e+09	0	2
2018	300160	C30	0.0120298	0.8	5	0	0.024505	4.39349e+07	5	0.479627	-0.136026	0.284129	24.36	1.6698	1.68865e+09	0	2
2018	300165	C40	0.121524	0.9	10	25	0.024505	6.89242e+07	20	0.249653	0.022528	0.0934369	33.41	1.03937	2.22919e+09	0	1
2018	300176	C36	0.0689023	0.9	10	25	0.024505	1.36859e+08	0	0.528175	0.129303	0.351055	29.23	5.48117	2.85875e+09	0	2
2018	300181	C27	0.0297245	0	1	0	0.046847	3.52197e+07	5	0.343694	0.012388	0.306942	28.46	1.63425	2.1138e+09	0	2
2018	300185	C34	0.0012957	0.9	10	25	0.024505	8.27186e+07	13	0.48555	0.023203	0.405153	13.76	0.994196	1.0366e+10	0	3
2018	300208	C38	0.0016097	0.9	10	25	0.024505	3.02213e+07	6	0.583372	0.03662	0.0279862	21.73	1.35117	5.08891e+09	1	1
2018	300210	C35	0.182565	0.9	10	25	0.024505	2.97949e+07	9	0.464719	-0.042938	0.135354	43.94	1.31767	2.24294e+09	0	3
2018	300217	C38	0.0225429	0.9	10	25	0.024505	7.76853e+07	12	0.399491	0.043491	0.208681	16.37	1.13881	3.7014e+09	0	1
2018	300218	C29	0.038832	0	1	0	0	8.20755e+07	64	0.490975	0.010375	0.4814	21.9	1.12359	2.08754e+09	0	2
2018	300263	C34	0	0.9	10	25	0.024505	6.00429e+07	21	0.364745	0.033481	0.102617	14.71	1.11657	4.44227e+09	0	1
2018	300282	C39	0.399207	0.9	10	25	0.024505	6.90229e+07	0	0.143949	0.040199	0.0270335	27.2	1.15403	2.91173e+09	0	3
2018	300293	C35	0.145015	0.9	10	25	0.024505	4.8308e+07	0	0.601695	0.009573	0.110174	42.19	1.37554	2.37256e+09	0	2
2018	300317	C38	0.153899	0.9	10	25	0.024505	2.43209e+07	27	0.561682	-0.290381	0.37499	26.85	1.10647	6.86916e+09	0	3
2018	300326	C35	0.0153346	0.8	5	0	0.024505	5.58428e+07	13	0.299088	0.128961	0.0686589	6.96	1.90709	3.56977e+09		3
2018	300329	C24	0.29898	0.9	10	25	0.024505	2.41251e+07	12	0.21036	0.048423	0.163064	27.33	1.7851	1.13253e+09	0	3
2018	300337	C32	0.116515	0.9	10	25	0.024505	4.53013e+07	9	0.49019	-0.024291	0.453757	34.44	1.43895	2.80738e+09	0	2
2018	300342	C38	0.112438	0.9	10	25	0.024505	5.48226e+07	22	0.297957	0.051059	0.0958121	45.52	1.81665	1.91127e+09	0	2
2018	300343	I64	0.047339	0.8	5	0	0.024505	2.78042e+07	0	0.43497	-0.468358	0.036911	21.27	1.31565	4.05165e+09	0	1
2018	300345	C33	0.0324302	0.9	10	25	0.024505	2.82367e+07	2	0.277667	-0.474632	0.20462	20.55	2.27486	6.28297e+08	0	3
2018	300354	C40	0.121237	0.9	10	25	0.024505	1.6614e+07	0	0.081343	0.045256	0.305382	51.18	2.07809	3.89444e+08	0	2
2018	300360	C40	0.168168	0.9	10	25	0.024505	4.92886e+07	6	0.17706	0.051834	0.0244062	22.81	1.15619	2.62355e+09	0	3
2018	300362	C34	0	0.9	10	25	0.024505	4854409	0	0.971942	-0.350616	0.11727	30.43	1.21943	5.10121e+09	0	2
2018	300363	C27	0.125936	0	1	0	0	7.61957e+07	2	0.340895	0.025476	0.27347	15.76	1.25195	4.37444e+09	0	1
2018	300370	C40	0.234811	0.9	10	25	0.024505	8.67008e+07	18	0.763967	-0.128748	0.0810033	23.22	1.25767	4.32415e+09	0	1
2018	300387	C26	0	0.8	5	0	0	1.81071e+07	28	0.232375	0.040822	0.119954	32.46	1.33402	1.47724e+09	0	1
2018	300397	C39	0.37034	0.875	8	15	0.014703	8.85749e+07	40	0.201051	-0.121126	0.265097	40.7	1.52561	1.40053e+09	0	3
2018	300402	C35	0.0097677	0.8	5	0	0.024505	2.42914e+07	9	0.587422	0.00977	0.293293	57.52	1.26727	1.49821e+09	1	1
2018	300406	C27	0.0804471	0.9	10	25	0.024505	6.10371e+07	10	0.087156	0.161238	0.125448	13.35	2.13824	1.86473e+09		2
2018	300421	C34	0.013247	0.9	10	25	0.024505	3.332e+07	1	0.242998	0.048746	0.317145	26.98	1.33669	1.49888e+09	0	2
2018	300430	C40	0.108621	0.9	10	25	0.024505	3.7304e+07	4	0.227823	0.04893	0.0929546	25.81	1.15513	2.12348e+09	0	1
2018	300433	C39	0.0143222	0	1	0	0.046847	1.48002e+09	61	0.603916	0.013922	0.526879	75.17	1.19566	4.314e+10	0	1
2018	300434	C27	0.0072757	0.9	10	25	0.024505	2.79248e+07	8	0.159307	0.048049	0.16333	16.63	1.13117	3.19077e+09	0	3
2018	300438	C38	0.0727312	0	1	0	0	1.1475e+08	28	0.531321	0.054118	0.241418	31.94	1.32795	5.04279e+09	0	1
2018	300444	C38	0.0144195	0	1	0	0	1.1042e+08	29	0.565654	0.041526	0.136752	17.33	1.27006	3.95811e+09	0	1
2018	300447	C38	0.369675	0.8	5	0	0.024505	6.7514e+07	16	0.186632	-0.160258	0.102361	49.52	1.59002	1.54933e+09	0	2
2018	300461	C35	0.133088	0.9	10	25	0.024505	4.8255e+07	58	0.7554	-0.060763	0.08846	20.54	2.00592	1.39472e+09	0	2
2018	300473	C34	0.0923959	0.9	10	25	0.024505	1.12804e+08	28	0.589278	0.0286	0.195321	35.51	1.32107	4.71919e+09	0	1
2018	300477	C38	0.048604	0	1	0	0	1.16492e+08	7	0.585383	0.010736	0.13832	22.48	1.38788	4.68042e+09	0	1
2018	300489	C32	0.0003437	0.9	10	25	0.024505	5.73416e+06	0	0.298858	0.002076	0.544984	27.33	1.70213	6.65886e+08	0	2
2018	300498	A03	0.0100145	0	1	0	0.046847	5.52538e+08	88	0.340621	0.07889	0.338278	4.08	2.38661	5.395e+10	0	2
2018	300503	C34	0.0355445	0	1	0	0	5.98816e+07	99	0.432408	0.038461	0.24478	36.79	1.39061	1.46498e+09	0	1
2018	300504	C39	0.15966	0.9	10	25	0.024505	8.95876e+07	38	0.404806	0.051579	0.0565527	31.33	1.43489	2.9504e+09	0	1
2018	300512	C34	0	0	1	0	0	3.40518e+07	39	0.333652	0.092849	0.115737	38.53	1.27559	1.99696e+09	0	3
2018	300527	C35	0.0555331	0.88	10	24	0.080254	8.60345e+07	50	0.490046	0.057159	0.105734	47.4	1.25569	4.19352e+09	1	1
2018	300537	C26	0.0020271	0	1	0	0.076854	3.03683e+07	1	0.290591	0.030309	0.103145	45.33	1.13413	1.79673e+09	0	1
2018	300558	C27	0.000106	0.9	10	25	0.024505	5.90032e+08	3	0.363683	0.04726	0.17639	19.97	2.29638	3.46009e+09	0	1
2018	300569	C38	0.0001537	0.9	10	25	0.024505	3.83965e+07	1	0.438891	0.035455	0.274372	30	1.0165	3.26516e+09	0	1
2018	300585	C36	0.156093	0.9	10	25	0.024505	3.36316e+07	11	0.404885	0.059063	0.177375	35.95	1.64617	7.7559e+08	0	1
2018	300618	C32	0.0028498	0	1	0	0.046847	4.08548e+07	6	0.449591	0.204072	0.0740351	21.95	3.12037	3.45055e+09	0	1
2018	300637	C26	0.0011877	0.88	10	24	0.080254	2.19184e+07	5	0.123615	0.171737	0.232181	29.29	2.53628	8.00553e+08	0	2
2018	300644	C29	0.0029062	0	1	0	0	3.73283e+07	22	0.308645	0.02279	0.190959	14.45	1.40196	9.85393e+08	0	1
2018	300651	C24	0.0049802	0.9	10	25	0.024505	1.59997e+07	25	0.296518	0.038245	0.341412	21.71	1.98943	9.22949e+08	0	1
2018	300670	C38	0.0061019	0.9	10	25	0.024505	1.37833e+07	3	0.260908	0.045011	0.0855281	39.55	2.57436	7.95268e+08	0	3
2018	300699	C28	0.0069193	0.875	8	15	0.024505	1.94139e+08	29	0.201999	0.104979	0.161485	37.33	2.79785	3.5872e+09	0	3
2018	300705	C27	0.0110032	0	1	0	0	5.74948e+07	14	0.238602	0.076319	0.371839	37.16	1.8621	9.43211e+08	0	1
2018	300722	C41	0.0284904	0.5	2	0	0.009802	1.74369e+07	0	0.165566	0.142024	0.353148	36.83	1.97114	5.22824e+08	1	2
2018	300725	C26	0.151486	0.9	10	25	0.024505	4.43502e+07	16	0.212086	0.176702	0.151456	22.22	5.40587	7.61161e+08	0	2
2018	300733	C36	0.015502	0.8	5	0	0.024505	2.29691e+07	5	0.209822	0.046293	0.269668	33.99	1.24395	1.44055e+09	0	1
2018	300749	C21	0.0484835	0.9	10	25	0.024505	3.377e+07	182	0.264493	0.076079	0.226307	31.05	1.45194	1.00581e+09	0	1
2018	300760	C35	0.0284975	0	1	0	0	1420133975	407	0.29819	0.17227	0.118888	26.9	1.54389	21627385716	0	1
2018	600006	C36	0.0970735	0	1	0	0.046847	4.91471e+08	52	0.619902	0.027964	0.074854	60.1	0.986693	1.96297e+10	1	1
2018	600028	B07	0	0	1	0	0.046847	12876000000	5706	0.461374	0.050423	0.387998	68.31	0.87794	1592308000000	1	2
2018	600096	C26	0.00776	0.9	10	50	0.024505	1.37544e+08	13	0.907668	0.003708	0.315494	46.7	1.00448	6.78208e+10	1	2
2018	600104	C36	0.090071	0	1	0	0.090207	1.59219e+10	734	0.636266	0.061838	0.0883878	71.24	1.03381	7.8277e+11	1	3
2018	600117	C31	0	0	1	0	0	2.70135e+07	7	0.929262	-0.086655	0.533353	35.37	1.05667	2.35199e+10	1	3
2018	600151	C39	0	0.9	10	25	0.024505	3.57314e+08	9	0.415884	0.002784	0.320815	28.34	0.914014	1.14669e+10	1	2
2018	600166	C36	0.0528993	0.5	2	0	0.137054	2.63966e+09	496	0.741702	-0.061771	0.162256	27.07	0.947774	5.89099e+10	1	1
2018	600188	B06	0.0001817	0	1	0	0	158000000	177	0.582907	0.052317	0.217465	46.16	0.876259	203679900000	1	2
2018	600219	C32	0	0	1	0	0	711268791	55	0.230242	0.029112	0.47821	23.72	0.764442	5.22993e+10	0	1
2018	600227	C27	0.005751	0.9	10	25	0.024505	5.5149e+07	0	0.271201	0.029469	0.605767	26.44	0.979344	6.66895e+09	0	3
2018	600230	C26	0.0177744	0.9	10	25	0.024505	1.42406e+07	2	0.139578	0.232422	0.427134	46.25	1.58118	4.61403e+09	1	2
2018	600251	C13	0.008373	0.9	10	25	0.024505	298971	8	0.616843	0.014544	0.137594	40.89	1.24087	6.21302e+09	1	3
2018	600288	C39	0.0413772	0.9	10	25	0.024505	1.83026e+08	2	0.385962	0.022511	0.0993112	29.75	1.33462	3.17704e+09	0	2
2018	600320	C35	0.003402	0	1	0	0.046847	711912813	269	0.750525	0.005579	0.264237	17.401	0.963076	70598364627	1	2
2018	600326	E48	0.0213582	0.9	10	25	0.024505	1.60487e+08	1	0.49832	0.100193	0.307572	22.67	1.1531	8.56421e+09	1	2
2018	600360	C39	0.0078591	0	1	0	0.046847	1.01203e+08	25	0.490136	0.024402	0.233953	23.08	1.36454	4.38507e+09	0	2
2018	600399	C31	0.0025064	0	1	0	0	2.87593e+08	25	0.47475	0.328424	0.338995	29.25	1.09578	7.93885e+09	0	1
2018	600408	C31	0.0031136	0.88	10	24	0.080254	6.2608e+07	0	0.714185	0.171939	0.530807	31.57	1.21474	5.22956e+09	0	2
2018	600409	C26	0.0069466	0.9	10	25	0.024505	4.98591e+08	23	0.535102	0.067154	0.60275	36.2	1.00112	2.53375e+10	1	2
2018	600416	C34	0.0164627	0	1	0	0.046847	4.17775e+08	18	0.752092	-0.097532	0.0940978	33.54	0.992011	2.03919e+10	1	1
2018	600418	C36	0.0076491	0	1	0	0.046847	2.13108e+09	2134	0.711004	-0.029913	0.277543	25.23	0.902761	4.74915e+10	1	1
2018	600423	C26	0	0.8	5	0	0.024505	4.62878e+06	3	0.208335	0.136991	0.564815	25.22	1.32082	2.74253e+09	1	1
2018	600426	C26	0	0	1	0	0.046847	4.63002e+08	15	0.353169	0.161851	0.695886	32.19	1.39999	1.8657e+10	1	2
2018	600436	C27	0	0	1	0	0	1.00814e+08	4	0.202792	0.169536	0.0347606	57.92	8.0549	6.65776e+09	1	3
2018	600456	C32	0.0690233	0	1	0	0	1.0069e+08	9	0.469802	0.022615	0.307444	53.04	1.3622	7.27555e+09	1	1
2018	600498	C39	0.111751	0	1	0	0.004901	2.54032e+09	466	0.632396	0.031042	0.0906146	42.28	1.72752	2.9215e+10	1	2
2018	600507	C31	0.0024079	0	1	0	0	6.81279e+07	17	0.2996	0.30485	0.249913	36.24	1.73681	9.61776e+09	0	3
2018	600511	F51	0.723029	0.444	3	30	0.153709	4.87597e+07	0	0.506752	0.074043	0.0257524	55.29	1.12095	2.15098e+10	1	2
2018	600528	C35	0.0137446	0	1	0	0.046847	8.42718e+08	77	0.526427	0.044584	0.134589	31.58	1.17767	3.38875e+10	1	2
2018	600531	C32	0.0038069	0	1	0	0	1.82115e+08	9	0.695122	0.012112	0.192611	29.61	1.04733	1.08031e+10	1	2
2018	600549	C32	0.0228967	0	2	0	0.116058	8.97258e+08	11	0.592873	0.035624	0.26855	31.88	1.34968	2.25052e+10	1	1
2018	600569	C31	0	0.5	2	0	0	670417000	17	0.744719	0.054268	0.441388	60.14	0.956276	3.42833e+10	1	2
2018	600577	C38	0.0013262	0.9	10	25	0.024505	2.04461e+08	0	0.344249	0.09157	0.171036	12.8	1.37367	5.62402e+09	0	2
2018	600586	C30	0.0001634	0	1	0	0	1.0629e+08	13	0.556886	0.008711	0.45244	27.38	0.984499	9.65468e+09	0	3
2018	600618	C26	0.0003166	0.9	10	55	0.067864	1.43083e+08	10	0.227248	0.208046	0.323746	46.59	1.52965	5.06053e+09	1	3
2018	600699	C36	0.137062	0	1	0	0.046847	3.89954e+09	0	0.693456	0.035852	0.216188	35.2	1.06728	5.93202e+10	0	1
2018	600742	C36	0	0.5	2	36	0.046847	1.119e+08	0	0.409895	0.065046	0.213813	20.14	0.951419	9.35583e+09		2
2018	600761	C35	0.138227	0	1	0	0.046847	3.9383e+08	440	0.336429	0.095694	0.210874	37.97	1.20718	7.43792e+09	1	2
2018	600808	C31	0	0	1	0	0.046847	996230000	343	0.583823	0.091815	0.41036	45.54	0.946086	76871999293	1	2
2018	600810	C28	0.0027449	0	1	0	0	1.4363e+08	13	0.634164	0.087896	0.242764	49.28	1.04076	1.09646e+10	1	2
2018	600851	C27	0	0.9	10	25	0.024505	2.36587e+07	0	0.196076	0.034597	0.0490183	7.77	1.644	4.50945e+09	1	1
2018	600866	C14	5.38e-05	0.8	5	0	0.024505	3.6467e+07	8	0.338281	0.029253	0.532938	18.28	1.74039	1.44535e+09	1	2
2018	600873	C14	0.0037304	0.8	5	0	0.024505	3.78264e+08	0	0.508386	0.053505	0.507845	27.48	1.19419	1.9065e+10	0	2
2018	600888	C39	0.0129888	0.5	2	0	0	355075600	24	0.649527	0.017709	0.40207	27.22	0.995237	1.04249e+10	0	1
2018	600933	C36	0.0542624	0.8	5	0	0	1.02332e+08	36	0.200827	0.097752	0.298596	33.76	1.15186	4.85574e+09	0	2
2018	600997	C25	0.001705	0.88	10	261	0.236099	2.90023e+07	0	0.494656	0.06499	0.419581	44.12	0.888936	2.48346e+10	1	2
2018	600998	F51	0.0537307	0	1	0	0.114973	8.46561e+07	2	0.694305	0.02072	0.0777503	23.3	1.09324	6.66743e+10	0	1
2018	601011	C25	0.0027744	0.9	10	25	0.024505	8.11605e+06	0	0.378119	0.030416	0.159725	28.38	1.18818	1.09193e+10	0	2
2018	601012	C30	0.095621	0	1	0	0.046847	1.23077e+09	37	0.575767	0.064717	0.334348	15.01	1.8004	3.96592e+10	0	1
2018	601113	C28	0.0056523	0	1	0	0.068996	1.09039e+08	1	0.397638	0.028959	0.136232	30.3	1.2499	9.6457e+09	0	1
2018	601186	E48	0	0.5	2	0	0.093695	11571783000	12	0.774064	0.021618	0.0548133	51.13	0.944868	917670582000	1	1
2018	601339	C17	0.0001717	0.8	5	0	0.024505	1.41737e+08	8	0.427585	0.032384	0.277094	29.72	1.04156	1.35104e+10	0	1
2018	601390	E48	0.0043222	0.5	2	0	0.093695	13466179000	33	0.764347	0.018497	0.0592713	50.7	0.945943	942676101000	1	1
2018	601633	C36	0.0793477	0	1	0	0.046847	3.9589e+09	1143	0.528726	0.046938	0.259333	56.04	0.990691	1.118e+11	0	2
2018	601677	C32	0.0051311	0	1	0	0.046847	2.17637e+08	12	0.347351	0.056548	0.243948	17.96	0.905254	9.33585e+09	0	3
2018	601717	C35	0.0606124	0	1	0	0.038458	1.43988e+09	35	0.556141	0.033907	0.152378	30.08	0.916211	2.76909e+10	1	1
2018	601800	E48	0.0018211	0	1	0	0.046847	10176348647	1	0.750455	0.021129	0.0508059	50.88	0.95648	960476085593	1	1
2018	601857	B07	0	0.667	3	72	0.046847	21045000000	3759	0.419976	0.029767	0.281945	80.87	0.966772	2432558000000	1	2
2018	601869	C39	0	0	2	0	0.076854	516757100	108	0.349961	0.115478	0.156496	23.73	1.16891	12885882309		1
2018	603009	C36	0.0118572	0	1	0	0	5.96864e+07	12	0.411117	0.018786	0.267248	39.23	1.09509	2.99018e+09	0	1
2018	603025	C39	0.237861	0	1	0	0	1.0243e+08	90	0.072176	0.1872	0.0632638	31.56	5.22617	1.97935e+09	1	3
2018	603027	C14	0.0576428	0.9	10	25	0.024505	2.03603e+07	10	0.323453	0.124291	0.214438	43.5	1.79497	1.93114e+09	0	1
2018	603179	C36	0.0486336	0.909	11	55	0.071352	1.24669e+08	14	0.587382	0.072165	0.203603	33.04	1.21976	3.90834e+09	0	1
2018	603227	C26	0.0101004	0.9	10	25	0.024505	1.35954e+07	1	0.501873	0.032612	0.29085	30.71	1.29331	3.04614e+09	1	1
2018	603283	C35	0.0361703	0	1	0	0	1.02906e+08	45	0.4528	0.088278	0.149861	64.87	1.38208	1.37371e+09	0	1
2018	603298	C34	0.0798018	0	1	0	0.046847	3.04474e+08	177	0.253241	0.108813	0.171568	44.72	1.15257	5.62564e+09	0	2
2018	603305	C32	0	0.8	5	0	0	4.3673e+07	3	0.40028	0.121892	0.269646	32.45	1.70394	2.40966e+09	0	1
2018	603338	C35	0.002123	0	1	0	0.046847	6.14872e+07	14	0.284073	0.13223	0.0639641	47.49	4.12333	3.63358e+09	0	3
2018	603348	C33	0.0898561	0.8	5	0	0	7.16076e+07	7	0.291879	0.043469	0.459919	13.64	1.25231	2.88104e+09	0	1
2018	603416	C40	0.0165126	0	1	0	0	4.47193e+07	42	0.121209	0.123198	0.0731877	35.1	1.36809	1.20643e+09	0	2
2018	603421	I65	0.0750799	0	1	0	0	2.65276e+08	23	0.259935	0.058114	0.187533	27.65	1.24665	3.50907e+09	0	1
2018	603456	C27	0.0056932	0	1	0	0	8.71508e+07	8	0.159402	0.047179	0.419306	39.6	1.70591	3.30491e+09	0	2
2018	603486	C38	0	0.5	2	0	0.093695	2.05129e+08	148	0.406642	0.115289	0.0980451	42.11	1.37916	4.20812e+09	0	1
2018	603519	C38	0	0	1	0	0.046847	4.03506e+07	9	0.24674	0.096577	0.0963699	45.23	2.35595	9.47016e+08	0	3
2018	603611	C34	0.225722	0	1	0	0.046847	7.17173e+07	78	0.500779	0.056441	0.135865	27.08	1.36386	3.53618e+09	0	2
2018	603688	C30	0.0986406	0	1	0	0	2.20265e+07	3	0.070561	0.093948	0.307601	29.34	2.5171	1.51522e+09	0	2
2018	603798	C25	0.0386031	0.9	10	25	0.024505	2.55177e+07	0	0.116186	0.076186	0.341407	29.69	1.48977	9.95659e+08	0	2
2018	603800	C35	0.0262293	0	1	0	0	4.11549e+07	11	0.366659	0.054842	0.184798	39.15	1.83831	1.58863e+09	0	2
2018	603906	C26	0.0365409	0.9	10	25	0.024505	5.35286e+07	6	0.320837	0.048558	0.199064	49.82	1.1371	2.04962e+09	0	1
2018	603966	C34	0.0297964	0	1	0	0.046847	2.64988e+07	76	0.520198	0.035836	0.123254	23.09	1.22525	1.83966e+09	0	1
2018	603976	C27	0.022334	0	1	0	0	3.11013e+07	0	0.123787	0.073475	0.262094	39.07	1.33225	1.12646e+09	0	2
2018	603985	C33	0.0183866	0.8	5	0	0	4.65844e+07	8	0.346967	0.071646	0.250023	36	1.35843	1.77466e+09	0	1
2018	603988	C38	0	0	1	0	0.046847	1.41391e+07	4	0.299901	0.050252	0.0633013	30	2.753	9.59745e+08	0	3
2018	603989	C39	0.0181777	0	1	0	0.046847	8.26997e+07	55	0.367149	0.090335	0.238199	48.84	2.73744	3.31378e+09	0	1
2018	603998	C27	0.0104081	0.9	10	55	0.067864	4.23478e+07	1	0.322535	0.048584	0.247777	36.55	1.53667	1.64266e+09	0	1
2019	30	C36	0	0.859	10	90	0.082294	2.13844e+08	11	0.423117	0.068359	0.181549	24.41	1.08321	1.29206e+10	1	2
2019	39	C33	0	0	1	0	0.076506	1486985000	394	0.680212	0.014585	0.219916	58.12	0.951001	172107521000	1	1
2019	48	C13	0.0984271	0.9	10	25	0.024278	2.9754e+07	0	0.632612	0.178963	0.0781497	41.65	1.97762	6.47199e+09	0	2
2019	59	C25	0.0101052	0.86	10	53	0.180141	1.00209e+08	34	0.51817	0.035729	0.476198	32.16	0.849944	2.93592e+10	1	2
2019	65	E48	0.0029506	0.909	11	55	0.066013	1.33264e+08	6	0.630137	0.050153	0.0381106	43.17	1.06663	1.47461e+10	1	1
2019	157	C35	0	0.5	2	0	0.102224	2.09162e+09	202	0.570609	0.046434	0.0630249	17.59	1.11422	9.2068e+10		3
2019	301	C28	0.0137576	0.9	10	150	0.143346	7.49164e+08	0	0.563384	0.046006	0.381094	68.71	1.04807	3.50423e+10	0	1
2019	333	C38	0	0.5	2	0	0.08347	9638137000	5580	0.644	0.083712	0.0717479	31.73	1.96548	301955419000	0	2
2019	338	C36	0.0134919	0	1	0	0	7.34701e+09	1627	0.705383	0.050276	0.111128	24.43	1.127	2.36832e+11	1	2
2019	410	C34	0.0149202	0.9	10	25	0.024278	1.01557e+08	0	0.848012	-0.432132	0.227161	29.99	2.43548	7.21213e+09	1	3
2019	420	C28	0.0138702	0	1	0	0.041735	5.57933e+06	4	0.643893	0.011789	0.564322	16.25	1.13705	8.47843e+09	1	1
2019	425	C35	0.0093014	0	1	0	0.06049	2.45634e+09	74	0.564685	0.047164	0.0982794	38.11	1.10633	7.72917e+10	1	1
2019	521	C38	0	0	1	0	0.041735	7.82372e+08	573	0.640058	0.003064	0.153537	23.79	0.876621	1.42022e+10	1	3
2019	530	C34	0	0.86	10	23	0.128187	6.42727e+07	2	0.374875	0.015587	0.17961	20.27	0.889845	5.5255e+09	1	3
2019	533	C38	0.0081671	0.9	10	25	0.024278	5.85617e+07	0	0.630724	-0.004327	0.0879812	17.37	1.42884	2.3693e+09	0	3
2019	547	C39	0.136478	0.79	9	16	0.323263	5.63017e+08	0	0.24599	0.066527	0.0651545	8.99	1.51941	1.0861e+10	1	1
2019	550	C36	0.0711749	0.9	10	55	0.059049	1937077557	315	0.568016	0.006083	0.235178	41.03	0.939066	24298528593	1	2
2019	559	C36	0	0.893	11	74	0.067012	4.88884e+08	152	0.54705	0.045383	0.267636	56.51	1.7762	1.20282e+10	0	2
2019	566	C27	0.0020791	0.86	10	103	0.128187	2.09184e+08	0	0.57032	-0.018062	0.123596	16.91	1.28074	1.07769e+10	0	2
2019	586	C39	0.0558587	0.9	10	25	0.024278	2.28864e+07	0	0.570667	0.009379	0.0736135	20.68	3.71116	6.25194e+08	0	3
2019	589	C29	0.0720174	0.909	11	55	0.024278	1.90003e+08	31	0.646081	0.012874	0.314135	25.33	0.989553	1.0521e+10	1	3
2019	595	C34	0.0045926	0.9	10	25	0.024278	14000120	0	0.749768	-0.21254	0.285101	52.13	2.32761	1.52455e+09	0	1
2019	597	C27	0.0595528	0.88	10	118	0.067012	1.40281e+08	2	0.687569	0.013592	0.278216	24.41	1.20396	1.25398e+10	0	2
2019	612	C32	0.124018	0.899	12	115	0.024278	18755.7	0	0.384877	0.015206	0.379186	17.3	1.11913	7.01321e+09	0	2
2019	622	C35	0	0.9	10	25	0.024278	1.08834e+06	0	0.320823	0.033797	0.0542038	17.99	6.73131	3.16408e+08	0	2
2019	625	C36	0.0269683	0	1	0	0.041735	4.47844e+09	807	0.549934	-0.027138	0.275971	21.56	0.989625	9.76171e+10	1	2
2019	630	C32	0	0.5	2	36	0.041735	1.49556e+09	107	0.582374	0.021228	0.362669	36.53	1.08564	4.79115e+10	1	2
2019	635	C26	0.028159	0.88	10	24	0.067012	1.77844e+06	1	0.137681	0.016488	0.512796	51.25	0.906574	3.09831e+09	1	2
2019	637	C25	0.0214718	0.88	10	48	0.067012	60168946	0	0.312399	0.075263	0.241594	29.5	1.60748	1.50327e+09	0	1
2019	659	C29	0.0591629	0.8	5	0	0.024278	5.27347e+06	0	0.723472	0.006758	0.523935	15.71	2.19511	2.37633e+09	0	3
2019	677	C28	0	0.9	10	25	0.024278	5.08929e+06	0	0.218258	0.020816	0.492246	23.15	3.90912	8.63776e+08	0	2
2019	680	C35	0.0513422	0.75	4	0	0.019423	2.30112e+08	207	0.584022	0.006933	0.164907	29.37	1.07763	8930798194	1	2
2019	683	C26	0.0104332	0.9	10	25	0.024278	1.28114e+08	0	0.483047	0.037116	0.538779	28.6	0.874606	2.35193e+10	0	2
2019	697	C37	0.0839236	0.9	10	25	0.024278	1.51171e+07	0	0.583251	-0.429259	0.223365	18.81	2.29813	3.63612e+09	0	2
2019	698	C25	0.0042482	0.9	10	25	0.024278	1.50836e+08	7	0.580263	-0.084023	0.445078	26.68	0.895208	8.8701e+09	1	2
2019	701	F51	0.0636099	0	1	0	0	7.36769e+07	0	0.844306	-0.13318	0.0763775	16.66	0.953714	1.97346e+10	1	1
2019	705	F51	0.0264904	0	1	0	0.041735	3.28713e+07	0	0.338722	0.082699	0.193543	20.2	1.16742	2.58855e+09	1	2
2019	708	C31	0.0045056	0	1	0	0	2.78576e+09	14	0.651766	0.074244	0.451098	75.05	1.08926	7.2585e+10	1	2
2019	709	C31	0	0.903	12	108	0.235489	3.28689e+09	89	0.722388	0.013557	0.58893	39.73	0.851677	2.11936e+11	1	2
2019	723	C25	0	0.88	10	54	0.067012	2.43639e+07	28	0.527545	0.055098	0.468343	57.38	2.37708	1.964e+10	0	2
2019	726	C17	0.0039748	0	1	0	0	3.16575e+08	105	0.301725	0.083239	0.505837	16.36	0.926104	1.18854e+10	0	1
2019	731	C26	0.0015192	0.9	10	25	0.024278	2.09606e+06	0	0.241189	0.022652	0.573616	12.18	1.04757	3.82158e+09	1	2
2019	751	C32	0.0001274	0.9	10	50	0.024278	4.72885e+06	2	0.426042	0.044241	0.239563	23.59	1.4192	4.58526e+09	0	2
2019	756	C27	0.0123623	0.909	11	130	0.024278	2.35401e+08	62	0.5167	0.050204	0.436131	32.94	1.1563	6.43602e+09	1	2
2019	761	C31	0.0006943	0.88	10	24	0.067012	1287080000	166	0.67047	0.009169	0.430146	61.44	0.907856	6.07314e+10	1	2
2019	778	C33	0	0.9	10	25	0.024278	8.27753e+08	245	0.548986	0.032001	0.332758	39.96	0.886761	4.9564e+10	1	2
2019	782	C28	0	0.9	10	25	0.024278	1.05056e+08	5	0.450844	0.004064	0.299199	29.33	1.12072	2.66356e+09	0	3
2019	800	C36	0	0.843	10	63	0.159539	1.07383e+09	385	0.587124	0.001948	0.224992	53.03	1.35796	1.96552e+10	1	2
2019	806	C38	0.0179138	0.9	10	55	0.024278	3.82279e+07	0	0.989521	-0.80439	0.159887	46.98	1.91157	1.71907e+09	0	3
2019	811	C34	0.0438349	0.9	10	25	0.024278	1.28956e+08	4	0.465657	0.063062	0.100503	26.5	1.16912	7.43218e+09	1	1
2019	818	C26	0.0019932	0.9	10	25	0.024278	3.7705e+07	9	0.380929	0.070195	0.279471	28.74	3.43019	4.45009e+09	0	1
2019	819	C25	0.0230858	0.88	10	24	0.067012	7.30951e+06	8	0.128416	0.061159	0.158771	23.46	2.53783	9.5776e+08	1	3
2019	825	C31	0	0.909	11	55	0.066013	2.29627e+09	157	0.536267	0.029675	0.626368	62.7	0.871257	6.95482e+10	1	2
2019	836	C38	0.0012323	0.88	10	24	0.067012	5.27858e+07	15	0.495845	0.018749	0.241062	11.63	2.23832	2.57278e+09	0	2
2019	848	C15	0	0.8	5	0	0.024278	1.36868e+07	3	0.346	0.150008	0.07418	40.68	2.8255	3.1055e+09	0	2
2019	856	C35	0.0053386	0.88	10	24	0.067012	2.59722e+07	19	0.804702	0.005887	0.136538	30	1.86475	2.30629e+09	1	1
2019	869	C15	0.0814372	0.9	10	25	0.024278	6041116	2	0.224876	0.082775	0.431865	50.4	1.41464	13647932568	0	2
2019	876	C13	0	0.88	10	39	0.103203	1.74212e+08	160	0.491575	0.096244	0.215285	29.21	1.7979	6.42177e+10	0	1
2019	878	C32	0.0010681	0.88	10	84	0.067012	8.22683e+08	0	0.713752	0.023009	0.420842	37.51	1.21817	4.23639e+10	1	1
2019	895	C13	0.0043862	0.667	3	0	0.014567	4.978e+08	204	0.402257	0.197881	0.369338	73.41	1.7354	2.86333e+10	0	2
2019	898	C31	0.0053545	0.667	3	72	0.104606	1558000000	501	0.401558	0.020044	0.580425	53.33	0.796344	87808000000	1	2
2019	911	C13	0.0131093	0.9	10	25	0.024278	5.01198e+06	0	0.97257	0.003421	0.324782	23.7	1.33657	5.34196e+09	1	3
2019	912	C26	9.82e-05	0.86	10	47	0.128187	70530600	4	0.25628	0.041402	0.638133	18.49	1.37302	6.78177e+09	1	2
2019	915	C27	0.0100471	0.9	10	95	0.024278	1.27577e+08	5	0.18567	0.113885	0.249362	20.72	2.15106	3.15246e+09	1	2
2019	920	C26	0.050266	0	1	0	0.004856	6.32282e+07	1	0.422954	0.04949	0.265048	42.64	1.7062	2.18308e+09	1	3
2019	922	C38	0.0847916	0.903	11	110	0.066013	6.9034e+07	0	0.38966	0.096527	0.122907	26.36	1.44155	3.5719e+09	1	1
2019	929	C15	0.0150365	0.875	8	16	0.019423	2.94864e+06	0	0.204043	0.00186	0.151169	21.5	1.14373	1.37196e+09	0	3
2019	930	C26	0.0249162	0.778	6	20	0.04433	8.74637e+07	15	0.405316	0.032574	0.470976	47.8	1.05104	1.71569e+10	1	2
2019	931	C27	0.0232501	0.9	10	25	0.024278	6.55108e+07	0	0.481596	0.035216	0.200344	27.78	2.43951	3.58205e+09	0	1
2019	933	C32	0.0004777	0.9	10	25	0.024278	5.32969e+07	1	0.821109	0.011526	0.33056	24.21	1.03196	4.93936e+10	1	3
2019	937	B06	0.0008274	0	1	0	0	1.75315e+08	0	0.49565	0.026467	0.317465	44.48	0.819155	4.54584e+10	1	3
2019	955	C17	0.0080748	0.8	5	0	0.024278	1.40749e+07	37	0.464304	0.001516	0.359976	16.73	4.16713	1.19078e+09	0	3
2019	959	C31	0.0092386	0	1	0	0.041735	2.85632e+09	169	0.719185	0.012408	0.586129	64.38	0.857792	1.41371e+11	1	1
2019	976	C37	0.023179	0.9	10	25	0.024278	5.5782e+07	0	0.288905	0.047726	0.0310533	16.41	1.55286	6.48696e+09	0	1
2019	977	C39	0.375567	0.8	5	0	0.024278	2.23906e+09	232	0.649489	0.032486	0.0287941	36.8	1.96903	2.94091e+10	1	3
2019	985	C26	0	0.9	10	55	0.059049	9.63644e+06	1	0.219844	0.060358	0.491472	39.34	3.09592	7.41035e+08	1	2
2019	2008	C35	0.0245417	0	1	0	0.041735	1.04714e+09	1255	0.492654	0.034414	0.0801006	15.19	2.74838	1.78934e+10	0	2
2019	2021	C35	0.016833	0.9	10	25	0.024278	2.6861e+07	0	0.391326	0.008808	0.20009	17.45	1.85578	1.16444e+09		3
2019	2023	C37	0.0721261	0.8	5	0	0.024278	2.11824e+08	10	0.433954	0.007577	0.473352	17.18	1.63023	7.07205e+09	0	1
2019	2030	C27	0.014795	0.9	10	25	0.024278	1.43512e+08	22	0.413891	-0.013241	0.0785928	16.63	2.9325	3.56162e+09	1	2
2019	2048	C36	0.110659	0.9	10	55	0.024278	5.69205e+08	0	0.386977	0.074289	0.208023	14.36	0.958345	1.71306e+10	0	2
2019	2066	C30	0.0260291	0.9	10	55	0.024278	1.37138e+08	30	0.731281	0.02468	0.243213	40.13	1.20616	3.81851e+09	1	2
2019	2077	K70	0	0.889	9	20	0.024278	3.41937e+07	0	0.484286	-0.083913	0.111649	49.89	1.09155	5.62391e+09	1	1
2019	2078	C22	0.0029583	0	1	0	0	5.28587e+08	7	0.544827	0.068046	0.516996	47.66	1.3317	3.22952e+10	0	1
2019	2087	C17	0.000214	0.9	10	25	0.024278	1.84918e+08	27	0.559093	0.029514	0.294811	27.34	0.864461	9.55499e+09	1	2
2019	2089	C39	0.0389984	0.9	10	25	0.024278	1.45597e+07	0	0.465261	0.022581	0.255379	18.05	1.38875	2.54835e+09	0	3
2019	2094	C26	0.07389	0.9	10	25	0.024278	3.58401e+07	11	0.388867	0.008733	0.0360061	21.41	0.987358	5.5505e+09	0	3
2019	2102	C27	0.0005665	0.88	10	24	0.067012	1.09869e+08	0	0.59545	0.081681	0.0933138	11.66	1.22225	8.20047e+09	0	3
2019	2109	C26	0.0012965	0.9	10	25	0.024278	60602000	0	0.108735	0.03498	0.679223	48.24	0.960545	4.17811e+09	1	2
2019	2114	C32	0.0004238	0.9	10	110	0.024278	4.38011e+06	9	0.298382	0.010679	0.28651	27.4	1.37786	2.2319e+09	1	2
2019	2119	C39	0.0407849	0.9	10	85	0.101783	6.51426e+07	0	0.507215	0.051047	0.296478	19.72	3.10819	1.81144e+09		1
2019	2122	C34	0.0862323	0.86	10	63	0.200656	5.93359e+07	8	0.636612	-0.357835	0.081269	29.97	1.13725	4.62734e+09	0	3
2019	2132	C33	0.0016241	0	1	0	0	1.02481e+08	19	0.432923	0.017635	0.291611	21.16	1.24625	4.79957e+09	0	3
2019	2156	C39	0.0669686	0	1	0	0.081626	7.05299e+08	25	0.597569	0.002317	0.460386	27.35	1.77205	1.61571e+10	0	1
2019	2167	C32	0.0002201	0.9	10	25	0.024278	1.89803e+07	5	0.641057	-0.101292	0.340956	15.66	2.59329	2.21963e+09	0	2
2019	2179	C39	0.17808	0	1	0	0	9.19587e+08	327	0.422842	0.076829	0.120373	39.7832	3.16936	1.51319e+10	1	2
2019	2185	C39	0.198857	0	1	0	0.081626	4.02112e+08	5	0.3818	0.018256	0.530793	25.93	1.65724	1.6045e+10	0	1
2019	2196	C35	0.0531494	0.9	10	25	0.024278	1.14098e+08	65	0.263874	0.005766	0.184036	12	1.10624	2.87078e+09	1	1
2019	2202	C34	0.0692421	0.5	2	36	0.041735	1.55662e+09	144	0.687317	0.021636	0.188216	18.27	1.1421	1.03057e+11		1
2019	2225	C30	0.0076775	0.9	10	50	0.024278	1.92801e+08	9	0.478141	0.045738	0.125861	13.88	1.16676	5.72393e+09	0	2
2019	2237	C32	0.0031982	0.9	10	85	0.024278	712544832	10	0.711911	0.017994	0.279997	29.99	1.47132	1.61408e+10	1	1
2019	2242	C38	0.0943197	0.75	4	0	0.019423	3.30379e+08	2519	0.497712	0.107898	0.091144	50.11	3.07139	7.4678e+09	0	2
2019	2281	C39	0.0835194	0	1	0	0	5.3788e+08	132	0.373282	0.045314	0.144117	43.05	3.00627	7.23251e+09	1	1
2019	2282	C34	0	0.857	7	10	0.024278	3.87744e+07	5	0.182321	0.026366	0.212494	11.72	1.25173	2.74024e+09	0	2
2019	2312	C26	0.0028684	0.9	10	50	0.067012	1534003	0	0.59146	0.010814	0.296935	25.54	1.33614	7.77993e+09	0	3
2019	2324	C29	0.0133462	0.5	2	0	0	1.80494e+08	71	0.384406	0.042148	0.21252	54.04	1.69936	3.8921e+09	0	2
2019	2338	C40	0	0.8	5	0	0.024278	4.16016e+07	28	0.110961	0.044076	0.170192	42.65	3.15885	1.03855e+09	1	2
2019	2360	C26	0.0073009	0.9	10	25	0.024278	8.14749e+06	0	0.208256	0.098532	0.262294	21.22	1.46794	1.4972e+09	0	1
2019	2378	C32	0.151809	0.667	3	0	0	9.91899e+07	11	0.541482	-0.079757	0.349633	64.22	1.86343	3.68882e+09	0	1
2019	2381	C29	0.0469551	0	1	0	0.041735	4.70297e+07	7	0.23954	0.105725	0.148115	20.92	1.56442	2.32804e+09	0	2
2019	2390	C27	0.0645689	0.8	5	0	0.024278	3.65776e+07	11	0.515489	0.025311	0.229133	21.52	1.33188	1.04194e+10	0	2
2019	2422	C27	0.0149237	0.5	2	0	0.08347	1350953168	80	0.558333	0.032445	0.360156	26.33	1.45399	31485373711	0	2
2019	2433	C27	0.0255354	0.9	10	25	0.024278	2.42615e+07	0	0.387049	0.011564	0.251252	26.17	0.795065	8.80498e+09	0	2
2019	2438	C34	0.0307697	0	1	0	0.041735	6.34057e+07	96	0.413351	0.051223	0.185144	17	1.48231	3.3585e+09	0	2
2019	2444	C33	0.0446694	0.8	5	0	0	2.03773e+08	186	0.315838	0.081173	0.0950779	44.99	1.33235	1.11325e+10	0	1
2019	2452	C38	0.0251057	0.9	10	55	0.024278	5.71083e+07	49	0.569637	0.04776	0.163772	19.72	1.33144	2.94771e+09	0	1
2019	2465	C39	0.072921	0.833	6	8	0.019423	6.81402e+08	79	0.232038	0.042739	0.100238	26.02	2.05324	1.30767e+10	1	3
2019	2469	M74	0.0972443	0.9	10	25	0.024278	3.17673e+07	8	0.190786	0.047944	0.0826644	23.1	1.40325	1.6545e+09	0	3
2019	2471	C38	0.0113145	0.9	10	176	0.059049	2.58254e+08	2	0.730241	-0.071639	0.114162	20	1.19575	6.39505e+09	0	3
2019	2481	C14	0.0162301	0.8	5	0	0.024278	4.8725e+07	11	0.3546	0.043521	0.33459	35.01	2.47272	4.29355e+09	1	3
2019	2486	C18	0.0797359	0.9	10	25	0.024278	2.11445e+07	12	0.159345	-0.015138	0.260395	19.61	2.63184	1.10035e+09	0	1
2019	2494	C19	0.0029566	0	1	0	0	1.39197e+07	19	0.255568	0.004782	0.157666	31.31	1.11174	2.53733e+09	0	3
2019	2498	C38	0.0071536	0.9	10	110	0.061157	3.19127e+08	4	0.205287	0.068508	0.0618518	66.56	1.77998	6.3591e+09	0	2
2019	2508	C38	0.0547349	0.9	10	25	0.024278	2.99469e+08	382	0.345256	0.151545	0.0775667	49.68	3.32245	1.06519e+10	0	3
2019	2514	C33	0.0326216	0.86	10	23	0.128187	5.36364e+07	9	0.423614	0.037241	0.264645	21.54	1.89987	1.77954e+09	0	2
2019	2521	C22	0.0035859	0.9	10	25	0.024278	1.06186e+08	0	0.197801	0.030565	0.286148	16.31	0.894444	4.34199e+09	0	2
2019	2533	C38	0.006814	0	1	0	0	1.81305e+08	20	0.433169	0.045907	0.200682	20.38	1.04386	4.61585e+09	0	2
2019	2551	C35	0.0071069	0.9	10	25	0.024278	4.78891e+07	2	0.403373	0.016192	0.0561986	39.58	1.0597	4.72002e+09	0	1
2019	2552	C34	0.0082587	0.88	10	64	0.138782	1.31782e+07	1	0.089247	0.07707	0.347558	29.9	7.34061	7.27487e+08	0	3
2019	2560	C38	0.0075045	0.875	10	50	0.095928	5.8215e+07	10	0.411213	0.027466	0.13071	24.52	1.14744	2.97989e+09	0	2
2019	2574	C41	0.0397372	0.9	10	85	0.101783	4.693e+06	35	0.2614	0.012621	0.0442934	29.96	0.875572	4.39303e+09	0	3
2019	2575	C24	0.0071389	0.5	2	0	0	1.97444e+06	0	0.156171	-0.064225	0.000117057	13.71	4.24184	1.02237e+09	0	3
2019	2576	C38	0.0080726	0.88	10	54	0.109746	2.91852e+07	0	0.327915	0.023698	0.148257	30.27	1.55238	1.32159e+09	0	1
2019	2585	C29	0	0.9	10	25	0.024278	1.45204e+08	19	0.150296	0.019286	0.350685	26.07	0.808596	8.99542e+09	0	3
2019	2588	C26	0.0013962	0	1	0	0.041735	1.71686e+08	13	0.313951	0.015746	0.346944	22.86	0.999845	6.59576e+09	0	2
2019	2594	C36	0	0.5	2	36	0.041735	8421060000	1233	0.68002	0.01083	0.252724	25.26	1.14427	195641593000	0	1
2019	2598	C34	0.090803	0.893	10	80	0.095928	4.26624e+07	8	0.369807	0.054191	0.127189	29.81	1.67727	1.3739e+09	1	2
2019	2612	C18	0.0434059	0.9	10	25	0.024278	1.03431e+08	3	0.304427	0.007686	0.07914	48.63	1.05427	5.29894e+09	0	3
2019	2613	C35	0.0320199	0.9	10	25	0.024278	6.54837e+07	13	0.197548	0.01684	0.217381	53.34	1.29404	1.97922e+09	0	2
2019	2614	C35	0.0293872	0.9	10	25	0.024278	2.26869e+08	200	0.447357	0.045607	0.117442	27.75	1.24785	6.14254e+09	0	3
2019	2622	C38	0.231174	0.9	10	25	0.024278	9.24701e+06	0	0.273003	0.004228	0.076549	23.81	1.90428	1.7662e+09	0	3
2019	2631	C20	0.124666	0.9	10	25	0.024278	4.93223e+07	3	0.430449	0.020363	0.14759	53.33	1.9957	3.384e+09	0	3
2019	2633	C34	0.0133137	0.9	10	105	0.024278	9.04274e+06	9	0.190226	-0.04714	0.34336	28.12	2.26217	6.12465e+08	0	2
2019	2652	C33	0.0103226	0.9	10	25	0.024278	7.69139e+07	5	0.753293	-0.13764	0.220544	30	1.44294	2.65554e+09	0	1
2019	2655	C39	0.0637125	0	1	0	0.062871	6.59874e+07	49	0.561759	0.025956	0.30624	15.27	4.62165	1.18732e+09	0	2
2019	2662	C36	0.0516532	0.9	10	25	0.024278	8.96212e+07	0	0.478265	-0.355854	0.357917	30.4	1.15063	5.85278e+09		2
2019	2667	C35	0.0022507	0.9	10	85	0.101783	1.56998e+07	16	0.159415	0.011613	0.135536	24.86	1.55873	9.24419e+08	0	3
2019	2687	C18	0.0668966	0.8	5	0	0.024278	3.19105e+07	16	0.294354	0.086392	0.300278	13.52	1.48624	1.65428e+09	0	2
2019	2691	C35	0.0072361	0.9	10	50	0.024278	2.55801e+07	0	0.19215	0.014093	0.307957	31.47	2.03631	1.10453e+09	0	1
2019	2693	C27	0.0005436	0.8	5	0	0.024278	4.99498e+07	0	0.286778	0.009495	0.62235	34.45	2.26639	9.50983e+08	0	3
2019	2701	C33	0.106957	0	1	0	0	97062809	16	0.594529	0.047036	0.355375	40.46	1.29646	14733054127	0	2
2019	2703	C36	0.0324533	0.9	10	25	0.024278	6.17128e+07	0	0.344552	-0.099172	0.362632	43.28	1.82895	1.9752e+09	0	1
2019	2714	A03	0.0234005	0	1	0	0.041735	1.11516e+08	62	0.400385	0.119812	0.356693	40.85	2.63556	5.28866e+10	0	1
2019	2778	C25	0.0021323	0.9	10	25	0.024278	21841325	6	0.203432	0.020041	0.224044	28.26	2.52889	8.07e+08	0	2
2019	2783	C26	0	0.9	10	25	0.024278	5.08588e+07	21	0.495236	0.025643	0.259369	14.88	1.4175	4.41107e+09	1	1
2019	2788	F51	0.0645032	0	1	0	0.041735	5.22217e+06	0	0.749533	0.034162	0.0849532	35.34	1.10006	7.53799e+09	0	1
2019	2810	C26	0.0190633	0	1	0	0	4.57743e+07	8	0.369781	0.109339	0.485388	30.01	2.81471	1.48192e+09	0	2
2019	2847	C14	0.0006818	0.9	10	25	0.024278	2.69007e+07	5	0.530412	0.076868	0.44571	37.68	1.65239	1.66017e+09	0	1
2019	2857	C40	0.0010743	0.9	10	25	0.024278	1.50258e+07	13	0.209083	0.052042	0.0171044	12.47	1.67695	6.12262e+08	0	1
2019	2871	C34	0.019141	0.8	5	0	0.024278	2.13503e+07	5	0.185769	0.066237	0.322761	64.62	1.49708	7.99909e+08	0	2
2019	2899	C24	0.0550574	0.8	5	0	0.024278	7.33921e+07	48	0.171271	0.040102	0.141503	33.89	1.33185	1.26072e+09	0	3
2019	2903	C34	0.0302358	0.9	10	25	0.024278	14872418	20	0.096106	0.005902	0.143827	38.25	2.04153	6.70434e+08	0	3
2019	2921	C33	0.0419544	0.9	10	25	0.024278	2.01263e+07	10	0.441431	0.036311	0.369119	24.3	1.36747	1.25805e+09	0	3
2019	2943	C34	0.0109411	0.9	10	25	0.024278	2.34456e+07	0	0.265695	0.014035	0.0742371	35.57	1.79791	1.06804e+09	0	2
2019	300015	Q83	0.146729	0	1	0	0.041735	1.52312e+08	6	0.409594	0.120319	0.148352	37.81	8.88669	1.18947e+10	0	1
2019	300023	J69	0.0597262	0.8	5	0	0.024278	1.84818e+06	0	0.164403	-0.732606	0.243906	34.04	2.42609	5.83125e+08	0	3
2019	300029	C35	0	0.9	10	25	0.024278	1.08869e+06	0	0.46619	-0.818429	0.779862	21.89	13.2266	9.31005e+07	0	3
2019	300040	C38	0.0169336	0.9	10	55	0.059049	4.30915e+07	0	0.584717	0.011221	0.281668	20.78	0.977076	4.9548e+09	0	1
2019	300049	C35	0.0010575	0.88	10	300	0.306642	1.0303e+08	0	0.310486	0.044496	0.0410721	11.31	1.17245	2.25023e+09	0	2
2019	300057	C32	0	0.9	10	25	0.024278	1.28704e+08	11	0.501998	0.017808	0.270827	33.13	1.06657	6.91908e+09	0	1
2019	300076	C39	0.0184132	0.9	10	25	0.024278	9.47286e+06	2	0.069517	0.013919	0.0608729	29.72	2.20249	1.0918e+09	1	3
2019	300091	C34	0.0253216	0.9	10	25	0.024278	8.16461e+07	11	0.580319	0.017831	0.181253	11.45	1.26884	6.19357e+09	1	1
2019	300095	C35	0.0330438	0.889	9	50	0.024278	4.06893e+07	2	0.460192	0.037815	0.146213	16.44	1.24494	2.54785e+09	0	1
2019	300105	C38	0.0671555	0.88	10	24	0.067012	5.53068e+07	75	0.122292	0.006145	0.0598779	23.25	1.13519	2.22432e+09	1	2
2019	300108	C27	0.0190964	0.9	10	335	0.306642	9.0938e+07	1	0.873196	-0.549136	0.226741	23.09	1.44146	3.23785e+09	0	1
2019	300147	C27	0.0065692	0.9	10	25	0.024278	1.10818e+08	11	0.514085	0.014906	0.227067	34.24	1.20355	8.46166e+09	0	3
2019	300158	C27	0.0137657	0.84	10	756	1	1.79322e+08	1	0.213172	0.019817	0.143592	39.28	0.937763	6.91526e+09	0	2
2019	300160	C30	0.0040715	0.9	10	25	0.024278	4.13631e+07	2	0.413882	0.070202	0.237935	23.35	1.72474	1.71065e+09	0	2
2019	300165	C40	0.0778445	0.9	10	25	0.024278	7.16321e+07	40	0.215814	0.015401	0.100871	33.41	1.16145	2.15546e+09	0	1
2019	300176	C36	0.0420608	0.9	10	25	0.024278	7.47388e+07	0	0.572677	-0.203378	0.45802	23.55	2.18158	2.10691e+09	0	2
2019	300185	C34	0.0018606	0.9	10	25	0.024278	1.1203e+08	11	0.552935	0.020488	0.365196	10.32	1.0256	1.22952e+10	0	1
2019	300207	C38	0.0595552	0	1	0	0	1.52267e+09	86	0.745913	0.031799	0.180655	28.23	1.92122	2.35891e+10	0	1
2019	300208	C38	0.0014178	0.88	10	24	0.067012	8.76024e+06	8	0.672423	-0.047306	0.0212468	22.19	1.51971	5.74681e+09	1	1
2019	300210	C35	0.221581	0.9	10	25	0.024278	2.5164e+07	7	0.516032	-0.175246	0.155375	37.7	1.35067	1.82351e+09	0	1
2019	300217	C38	0.0245308	0.9	10	25	0.024278	8.18786e+07	3	0.414304	-0.032563	0.214372	16.37	1.19394	3.57083e+09	0	1
2019	300263	C34	0	0.9	10	55	0.024278	9.25778e+07	20	0.356425	0.044152	0.097691	11.04	1.31299	4.68345e+09	0	1
2019	300282	C39	0.554667	0.9	10	55	0.059049	7.27221e+07	0	0.142501	0.006079	0.0251224	27	1.13748	2.9466e+09	0	3
2019	300293	C35	0.0664684	0.9	10	25	0.024278	4.57238e+07	8	0.590957	0.007904	0.110606	37.06	1.51523	2.3399e+09	0	1
2019	300326	C35	0.0196619	0.8	5	0	0.024278	5.59661e+07	26	0.270045	0.080391	0.0632134	6.93	2.84464	3.77017e+09		2
2019	300329	C24	0.162678	0.9	10	25	0.024278	2.73458e+07	8	0.221252	0.041271	0.170906	27.34	2.14624	1.24988e+09	0	1
2019	300342	C38	0.136392	0.9	10	25	0.024278	9.19478e+07	13	0.227108	0.076304	0.0921967	28.53	2.34139	1.8607e+09	1	2
2019	300343	I64	0.0220244	0.8	5	0	0.024278	5.5759e+07	1	0.711725	-0.448997	0.123164	19.12	1.49913	3.28665e+09	0	1
2019	300358	C35	0.0393393	0	1	0	0.041735	1.82153e+08	277	0.462798	0.010525	0.197744	37.48	1.17382	4.49508e+09	0	1
2019	300370	C40	0	0.9	10	25	0.024278	6.12451e+07	4	0.715031	-0.005416	0.0939718	17.44	1.54074	3.33583e+09	0	3
2019	300375	C29	0.0268474	0.9	10	55	0.024278	6.61314e+07	7	0.249062	0.048731	0.226499	29.3425	1.0781	2.97952e+09	0	2
2019	300387	C26	7.35e-05	0.9	10	50	0.024278	1.8463e+07	17	0.21424	0.037676	0.123843	32.15	2.18727	1.51466e+09	0	1
2019	300402	C35	0.0069214	0.8	5	0	0.024278	3.45706e+07	10	0.623322	0.020071	0.251498	57.52	1.70547	1.7192e+09	1	2
2019	300406	C27	0.0482745	0.9	10	25	0.024278	7.03155e+07	14	0.084997	0.153966	0.122514	13.35	2.89047	2.15403e+09		2
2019	300421	C34	0.0135945	0.9	10	25	0.024278	3.15166e+07	13	0.20254	0.027434	0.385995	22.64	1.29946	1.41025e+09	0	3
2019	300430	C40	0.0503769	0.9	10	25	0.024278	4.43717e+07	16	0.264554	0.03548	0.0866969	25.81	1.15091	2.34688e+09	0	1
2019	300433	C39	0.0230307	0	1	0	0.041735	1.63854e+09	20	0.522896	0.051656	0.510153	62.42	1.76926	4.70285e+10	0	2
2019	300434	C27	0.0135911	0.9	10	25	0.024278	2.85406e+07	0	0.141292	0.038965	0.153171	16.63	1.04802	3.23026e+09	0	2
2019	300438	C38	0.0173407	0	1	0	0	1.42284e+08	24	0.535915	0.033555	0.273917	31.94	1.70335	5.39824e+09	0	1
2019	300447	C38	0.314794	0.8	5	0	0.024278	7.46987e+07	12	0.261057	0.09317	0.0996861	53.21	1.70391	1.4855e+09	0	2
2019	300461	C35	0.435663	0.9	10	25	0.024278	3.40641e+07	54	0.976323	-0.65335	0.127061	17.96	3.60665	4.64499e+08	0	2
2019	300489	C32	0.0169446	0.9	10	25	0.024278	4.74858e+06	3	0.281058	-0.228209	0.643422	20.5	3.34688	4.92547e+08	0	3
2019	300498	A03	0.0147306	0	1	0	0.065508	5.70337e+08	69	0.288977	0.220261	0.346652	4.08	2.51765	6.55789e+10	0	2
2019	300503	C34	0.0494078	0	1	0	0	5.42181e+07	31	0.485876	-0.082959	0.265387	32.52	1.73002	1.80511e+09	0	1
2019	300504	C39	0.135073	0.875	8	15	0.024278	1.19018e+08	75	0.277671	0.04294	0.0628958	31.33	1.62401	2.50768e+09	0	2
2019	300512	C34	0.0043726	0	1	0	0	4.89413e+07	44	0.267932	0.055273	0.130344	38.53	1.70963	1.91672e+09	0	3
2019	300527	C35	0.0537474	0.864	9	19	0.067012	1.02689e+08	57	0.431948	0.044626	0.168961	47.64	2.96752	3.94273e+09	1	2
2019	300558	C27	0.0001915	0.9	10	25	0.024278	6.74585e+08	4	0.402609	0.054639	0.163711	19.97	6.46506	4.13333e+09	0	1
2019	300632	C39	0.109486	0	1	0	0	4.64703e+07	38	0.370948	0.137887	0.143004	29.34	1.8869	1.28406e+09	0	2
2019	300637	C26	0	0.9	10	25	0.024278	2.58923e+07	19	0.295314	0.091971	0.174034	29.3	2.05666	1.09887e+09	0	1
2019	300652	C36	0.0145911	0.9	10	25	0.024278	1.51527e+07	8	0.471221	0.042886	0.12537	33.75	1.22395	1.46676e+09	0	2
2019	300666	C39	0.0728216	0	1	0	0.041735	5.97424e+07	62	0.529051	0.043494	0.26512	28.27	3.54504	1.46564e+09	0	2
2019	300670	C38	0.00488	0.9	10	85	0.024278	1.91673e+07	12	0.261578	0.026709	0.10596	36.51	1.60557	1.26001e+09	0	3
2019	300692	N77	0.0126824	0	1	0	0.041735	2.14669e+07	12	0.61448	0.037914	0.0393957	20.96	1.24159	2.67042e+09	0	1
2019	300699	C28	0.0045807	0.889	9	20	0.024278	1.90068e+08	41	0.200134	0.128439	0.135159	37.33	4.11526	4.06254e+09	0	2
2019	300722	C41	0.0226025	0.5	2	1	0.004856	2.62507e+07	13	0.145309	0.076645	0.374109	36.83	1.90509	5.25329e+08	1	2
2019	300724	C38	0.138658	0	1	0	0.041735	1.22543e+08	26	0.574808	0.062293	0.0407724	9.17	1.84579	6.01056e+09	0	3
2019	300733	C36	0.017912	0.8	5	0	0.024278	2.42276e+07	6	0.256143	0.013814	0.274383	34.17	1.19794	1.53298e+09	0	1
2019	300767	C29	0.0082817	0.9	10	25	0.024278	1.32102e+07	21	0.126112	0.081987	0.089018	20.7	1.87513	1.10662e+09	0	1
2019	300775	C37	0.0283847	0.667	3	0	0.014567	2.45488e+07	3	0.217655	0.084881	0.2534	12.11	1.65206	2.26413e+09		1
2019	300796	C26	0.0101043	0.9	10	25	0.024278	2.94754e+07	0	0.15801	0.054298	0.227973	27.23	1.4117	1.19879e+09	0	1
2019	300798	C26	0.0210679	0.8	5	0	0.024278	4.34383e+07	0	0.190312	0.063793	0.183652	18.42	1.36672	1.51086e+09	0	1
2019	600028	B07	0	0.5	2	0	0.083994	15539000000	2794	0.500359	0.041093	0.354643	68.31	0.883871	1755071000000	1	2
2019	600031	C35	0.016448	0	1	0	0.06049	4699086000	35	0.497172	0.126953	0.117243	30	2.08327	90541298000	0	2
2019	600063	C28	0.210114	0.8	5	0	0	2.4834e+08	24	0.448434	0.041337	0.461706	30.74	1.25897	9.31421e+09	1	2
2019	600096	C26	0.0068524	0.893	11	54	0.129884	1.06385e+08	4	0.89128	0.00296	0.340344	43.22	1.01611	5.99953e+10	1	2
2019	600104	C36	0.0986148	0	1	0	0.06913	1.4768e+10	562	0.645793	0.041549	0.0977897	71.24	0.974277	8.49333e+11	1	2
2019	600150	C37	0.0648475	0.8	5	0	0	1057213100	0	0.524987	0.011645	0.16598	51.18	1.20113	4.43514e+10	1	2
2019	600151	C39	0	0.9	10	25	0.024278	3.45826e+08	0	0.471001	-0.069203	0.370524	26.45	1.09177	1.09515e+10	1	2
2019	600166	C36	0.0683392	0	1	0	0.06913	1.71842e+09	301	0.713894	0.002747	0.191813	27.46	0.972353	5.31694e+10	1	2
2019	600182	C29	0.0497205	0.5	2	0	0	7.96707e+06	0	0.445981	0.059385	0.314333	44.43	1.631	3.03674e+09	0	2
2019	600220	C17	0	0.8	5	0	0	1.6641e+07	53	0.51282	0.019532	0.306356	9.98	1.3238	5.0137e+09	0	1
2019	600230	C26	0.0132167	0.9	10	25	0.024278	3.74108e+07	0	0.211633	0.005212	0.369806	46.25	1.07082	4.95182e+09	1	2
2019	600251	C13	0.0072432	0.9	10	25	0.024278	620413	1	0.499089	0.03559	0.159597	40.89	1.35604	5000580611	1	3
2019	600262	C35	0.0432165	0	1	0	0	8.60057e+07	40	0.514949	0.025755	0.108729	32.26	1.78311	2.43305e+09	1	2
2019	600276	C27	0.0001817	0	1	0	0	3.89634e+09	99	0.095039	0.193292	0.0922459	24.15	14.0858	2.75565e+10	0	2
2019	600282	C31	0	0	1	0	0	1822878360	401	0.497232	0.077139	0.435971	40.53	0.847564	4.36205e+10	0	2
2019	600288	C39	0.0536436	0.9	10	25	0.024278	1.94431e+08	7	0.37825	0.036327	0.0925763	29.75	1.94185	3.27405e+09	0	3
2019	600320	C35	0.006951	0	1	0	0.041735	913182840	260	0.750425	0.006681	0.288331	17.401	0.9727	74410783300	1	1
2019	600326	C30	0.0686994	0.9	10	25	0.024278	1.62502e+08	2	0.516185	0.072636	0.252328	22.67	1.06957	1.14627e+10	1	1
2019	600360	C39	0.0067493	0	1	0	0.041735	1.05032e+08	16	0.459604	0.010637	0.151552	23.4	1.55888	5.75163e+09	0	1
2019	600362	C32	0.0110329	0	1	0	0.062871	3596681000	61	0.562442	0.016147	0.162308	41.9	0.998185	134913915434	1	1
2019	600388	C35	0.007394	0	1	0	0.087885	4.73488e+08	105	0.732149	0.039885	0.0430485	18.09	1.21358	2.1583e+10	0	1
2019	600389	C26	0.0167005	0.5	2	0	0	1.81807e+08	16	0.516763	0.069452	0.286543	29.3	1.94236	4.30624e+09	1	1
2019	600408	C31	0.0021968	0.88	10	24	0.067012	5.03539e+07	2	0.656657	0.080442	0.477438	31.57	1.07839	5.68179e+09	0	3
2019	600409	C26	0.0099588	0.9	10	25	0.024278	4.80429e+08	25	0.514534	0.029834	0.627867	36.2	1.03999	2.48041e+10	1	2
2019	600426	C26	0	0	1	0	0	4.67975e+08	20	0.217518	0.134876	0.656062	32.19	1.99081	1.81873e+10	1	2
2019	600433	C22	0.0268324	0	1	0	0	1.57018e+08	0	0.323578	0.042327	0.548616	26.1	1.39135	3.94097e+09	1	2
2019	600436	C27	0	0	1	0	0	1.19432e+08	8	0.208953	0.157413	0.0260581	57.92	7.73227	8.8108e+09	1	3
2019	600456	C32	0.0663183	0	1	0	0	9.29706e+07	1	0.497762	0.034638	0.265795	53.04	1.78781	8.1014e+09	1	2
2019	600488	C27	0.0247276	0	1	0	0	1.63491e+08	5	0.320995	0.034691	0.463039	50.79	1.16196	5.28118e+09	1	2
2019	600498	C39	0.156301	0	1	0	0.004856	2.84271e+09	487	0.617169	0.033465	0.081531	42.2	1.603	3.14911e+10	1	1
2019	600507	C31	0.0022552	0	1	0	0	5.49094e+07	19	0.470328	0.132426	0.227981	19.73	1.57003	12949821497	0	2
2019	600511	F51	0.752925	0.722	6	711	0.653598	6.46607e+07	0	0.49744	0.077726	0.0251574	54.72	1.12824	2.41937e+10	1	3
2019	600516	C30	3.86e-05	0	1	0	0.041735	5.34627e+07	5	0.141194	0.1057	0.0922198	40.05	1.9304	1.84762e+10	0	3
2019	600528	C35	0.0213562	0	1	0	0.06049	1.02031e+09	103	0.514094	0.042087	0.122762	28.58	1.14156	3.88838e+10	1	1
2019	600529	C30	0.003467	0	1	0	0	1.26863e+08	40	0.25192	0.088716	0.340966	21.75	3.43258	5.17028e+09	1	2
2019	600569	C31	0	0	1	0	0.041735	4.83617e+08	42	0.720086	0.006226	0.383592	66.78	0.926417	3.82262e+10	1	1
2019	600577	C38	0.0750243	0.9	10	25	0.024278	1.86962e+08	0	0.340776	0.085492	0.174417	13.02	1.18048	6.24677e+09	0	2
2019	600586	C30	1.55e-06	0	1	0	0	1.43528e+08	3	0.56224	0.010913	0.450147	32.03	0.99769	9.44966e+09	0	2
2019	600618	C26	0.0002574	0.9	10	110	0.107096	1.48704e+08	6	0.188254	0.141145	0.256377	46.59	1.43263	5.73404e+09	1	3
2019	600619	C34	0.0161353	0	1	0	0.041735	5.87428e+08	2	0.606696	0.026103	0.271597	23.97	1.05526	1.39383e+10	1	2
2019	600699	C36	0.0984066	0	1	0	0.041735	3.53343e+09	0	0.699478	0.025511	0.227596	38.54	1.08854	5.69248e+10	0	2
2019	600713	F52	0.143704	0	1	0	0.041735	2.43654e+07	2	0.794224	0.019647	0.0508226	23.22	1.01391	2.19656e+10	1	2
2019	600740	C25	0.0006728	0.9	10	50	0.024278	3.87297e+07	4	0.471991	0.022221	0.176362	51.14	1.01188	2.03621e+10	1	2
2019	600742	C36	0	0	1	0	0	1.79656e+08	3	0.576354	0.044024	0.203735	16.55	0.956976	1.61251e+10	1	2
2019	600761	C35	0.1883	0	1	0	0.041735	492442700	419	0.322088	0.097913	0.201307	37.97	1.22963	7.93568e+09	1	3
[truncated: 982 more rows]
